# Supplementary material for: 4-[(E)-(2,3-Dichloro­benzyl­idene)amino]­phenol
Source: Acta Crystallogr Sect E Struct Rep Online. 2011 Jun 4;67(Pt 7):o1564. doi: 10.1107/S1600536811019933 (PMC3151848; doi:10.1107/S1600536811019933)
Supplement: Supplementary file 1 [file e-67-o1564-sup1.cif]

##############################################################################
#                                                                            #
# This CIF contains the data in a paper accepted for publication in          #
# Acta Crystallographica Section E. It conforms to the requirements of       #
# Notes for Authors for Acta Crystallographica Section E, and has been       #
# peer reviewed under the auspices of the IUCr Commission on Journals.       #
#                                                                            #
# Full details of the Crystallographic Information File format               #
# are given in the paper "The Crystallographic Information File (CIF):       #
# a New Standard Archive File for Crystallography" by S. R. Hall, F. H.      #
# Allen and I. D. Brown [Acta Cryst. (1991), A47, 655-685].                  #
#                                                                            #
# The current version of the core CIF dictionary is obtainable from          #
# ftp://ftp.iucr.org/pub/cif_core.dic.                                       #
#                                                                            #
# Software is freely available for graphical display of the structure(s)     #
# in this CIF. For information consult the CIF software page                 #
# http://www.iucr.org/resources/cif/software.                                #
#                                                                            #
# This file may be used for bona fide research purposes within the           #
# scientific community so long as proper attribution is given to the journal # 
# article from which it was obtained.                                        #
#                                                                            #
##############################################################################
data_global
_audit_creation_method     'form.cif (version 2.0)'
_journal_data_validation_number     ?
_journal_date_recd_electronic     2011-05-25
_journal_date_accepted     2011-05-25
_journal_name_full     'Acta Crystallographica, Section E'
_journal_year     2011
_journal_volume     67
_journal_issue      7
_journal_page_first     o1564
_journal_page_last     o1564
_journal_paper_category     QO
_journal_coeditor_code     HB5895
_publ_contact_author_name     'Guo-Ying Wei'
_publ_contact_author_address
;
College of Materials Science & Engineering
China Jiliang University
Hangzhou 310018
People's Republic of China
;
_publ_contact_author_email     'nanocrystal11@163.com'
_publ_section_title
;
4-[(<i>E</i>)-(2,3-Dichlorobenzylidene)amino]phenol
;
loop_
    _publ_author_name
    _publ_author_address
    'Li-Xia Sun'
;
College of Materials Science & Engineering
China Jiliang University
Hangzhou 310018
People's Republic of China
;
    'Yun-Dan Yu'
;
College of Materials Science & Engineering
China Jiliang University
Hangzhou 310018
People's Republic of China
;
    'Guo-Ying Wei'
;
College of Materials Science & Engineering
China Jiliang University
Hangzhou 310018
People's Republic of China
;
data_I
_audit_creation_method     SHELXL-97
_chemical_name_systematic
;
4-[(<i>E</i>)-(2,3-Dichlorobenzylidene)amino]phenol
;
_chemical_name_common     ?
_chemical_formula_moiety     'C13 H9 Cl2 N O'
_chemical_formula_sum     'C13 H9 Cl2 N O'
_chemical_formula_iupac     'C13 H9 Cl2 N O'
_chemical_formula_weight     266.11
_chemical_melting_point     ?
_symmetry_cell_setting     orthorhombic
_symmetry_space_group_name_H-M     'P 21 21 21'
_symmetry_space_group_name_Hall     'P 2ac 2ab'
loop_
    _symmetry_equiv_pos_as_xyz
    'x, y, z'
    '-x+1/2, -y, z+1/2'
    '-x, y+1/2, -z+1/2'
    'x+1/2, -y+1/2, -z'
_cell_length_a     6.049(4)
_cell_length_b     10.038(6)
_cell_length_c     19.645(12)
_cell_angle_alpha     90.00
_cell_angle_beta     90.00
_cell_angle_gamma     90.00
_cell_volume     1192.8(13)
_cell_formula_units_Z     4
_cell_measurement_reflns_used     2869
_cell_measurement_theta_min     2.28
_cell_measurement_theta_max     27.22
_cell_measurement_temperature     296(2)
_exptl_crystal_description     block
_exptl_crystal_colour     yellow
_exptl_crystal_size_max     0.25
_exptl_crystal_size_mid     0.23
_exptl_crystal_size_min     0.21
_exptl_crystal_density_diffrn     1.482
_exptl_crystal_density_meas     ?
_exptl_crystal_density_method     'not measured'
_exptl_crystal_F_000     544
_exptl_absorpt_coefficient_mu     0.524
_exptl_absorpt_correction_type     multi-scan
_exptl_absorpt_process_details     '(SADABS; Bruker, 2004)'
_exptl_absorpt_correction_T_min     0.880
_exptl_absorpt_correction_T_max     0.898
_exptl_special_details
;
;
_diffrn_ambient_temperature     296(2)
_diffrn_radiation_type     MoK\a
_diffrn_radiation_wavelength     0.71073
_diffrn_radiation_source     'fine-focus sealed tube'
_diffrn_radiation_monochromator     graphite
_diffrn_measurement_device_type     'Bruker APEXII CCD'
_diffrn_measurement_method     '\f and \w'
_diffrn_detector_area_resol_mean     ?
_diffrn_reflns_number     4853
_diffrn_reflns_av_R_equivalents     0.0368
_diffrn_reflns_av_sigmaI/netI     0.0443
_diffrn_reflns_theta_min     2.28
_diffrn_reflns_theta_max     25.50
_diffrn_reflns_theta_full     25.50
_diffrn_measured_fraction_theta_max     0.993
_diffrn_measured_fraction_theta_full     0.993
_diffrn_reflns_limit_h_min     -7
_diffrn_reflns_limit_h_max     7
_diffrn_reflns_limit_k_min     -8
_diffrn_reflns_limit_k_max     12
_diffrn_reflns_limit_l_min     -23
_diffrn_reflns_limit_l_max     21
_diffrn_standards_number     3
_diffrn_standards_interval_count     200
_diffrn_standards_interval_time     120
_diffrn_standards_decay_%     0
_refine_special_details
;
Refinement of <i>F</i>^2^ against ALL reflections. The weighted <i>R</i>-factor
<i>wR</i> and goodness of fit <i>S</i> are based on <i>F</i>^2^, conventional
<i>R</i>-factors <i>R</i> are based on <i>F</i>, with <i>F</i> set to zero for
negative <i>F</i>^2^. The threshold expression of <i>F</i>^2^ >
\s(<i>F</i>^2^) is used only for calculating <i>R</i>-factors(gt) <i>etc</i>.
and is not relevant to the choice of reflections for refinement.
<i>R</i>-factors based on <i>F</i>^2^ are statistically about twice as large
as those based on <i>F</i>, and <i>R</i>- factors based on ALL data will be
even larger.
;
_reflns_number_total     2184
_reflns_number_gt     1998
_reflns_threshold_expression     I>2\s(I)
_refine_ls_structure_factor_coef     Fsqd
_refine_ls_matrix_type     full
_refine_ls_R_factor_all     0.0346
_refine_ls_R_factor_gt     0.0301
_refine_ls_wR_factor_gt     0.0705
_refine_ls_wR_factor_ref     0.0724
_refine_ls_goodness_of_fit_ref     1.166
_refine_ls_restrained_S_all     1.166
_refine_ls_number_reflns     2184
_refine_ls_number_parameters     156
_refine_ls_number_restraints     0
_refine_ls_hydrogen_treatment     constr
_refine_ls_weighting_scheme     calc
_refine_ls_weighting_details
                 'calc w=1/[\s^2^(Fo^2^)+(0.0269P)^2^] where P=(Fo^2^+2Fc^2^)/3'
_atom_sites_solution_hydrogens     geom
_atom_sites_solution_primary     direct
_atom_sites_solution_secondary     difmap
_refine_ls_shift/su_max     0.000
_refine_ls_shift/su_mean     0.000
_refine_diff_density_max     0.147
_refine_diff_density_min     -0.143
_refine_ls_extinction_method     'SHELXL97 (Sheldrick, 2008)'
_refine_ls_extinction_coef     0.073(4)
_refine_ls_extinction_expression
                                  'Fc^*^=kFc[1+0.001xFc^2^\l^3^/sin(2\q)]^-1/4^'
_refine_ls_abs_structure_details     'Flack (1983), 869 Friedel pairs'
_refine_ls_abs_structure_Flack     0.04(6)
loop_
    _atom_type_symbol
    _atom_type_description
    _atom_type_scat_dispersion_real
    _atom_type_scat_dispersion_imag
    _atom_type_scat_source
    'C' 'C' 0.0033 0.0016
                         'International Tables Vol C Tables 4.2.6.8 and 6.1.1.4'
    'H' 'H' 0.0000 0.0000
                         'International Tables Vol C Tables 4.2.6.8 and 6.1.1.4'
    'N' 'N' 0.0061 0.0033
                         'International Tables Vol C Tables 4.2.6.8 and 6.1.1.4'
    'O' 'O' 0.0106 0.0060
                         'International Tables Vol C Tables 4.2.6.8 and 6.1.1.4'
    'Cl' 'Cl' 0.1484 0.1585
                         'International Tables Vol C Tables 4.2.6.8 and 6.1.1.4'
_computing_data_collection     'APEX2 (Bruker, 2004)'
_computing_cell_refinement     'SAINT (Bruker, 2004)'
_computing_data_reduction     'SAINT (Bruker, 2004)'
_computing_structure_solution     'SHELXS97 (Sheldrick, 2008)'
_computing_structure_refinement     'SHELXL97 (Sheldrick, 2008)'
_computing_molecular_graphics     'SHELXTL (Sheldrick, 2008)'
_computing_publication_material     'SHELXTL (Sheldrick, 2008)'
loop_
    _atom_site_type_symbol
    _atom_site_label
    _atom_site_fract_x
    _atom_site_fract_y
    _atom_site_fract_z
    _atom_site_U_iso_or_equiv
    _atom_site_adp_type
    _atom_site_calc_flag
    _atom_site_refinement_flags
    _atom_site_occupancy
    _atom_site_symmetry_multiplicity
    _atom_site_disorder_assembly
    _atom_site_disorder_group
    C C1 0.6782(4) 0.13161(18) 0.30064(9) 0.0315(5) Uani d . 1 1 . .
    C C2 0.8717(4) 0.2032(2) 0.29247(10) 0.0380(5) Uani d . 1 1 . .
    H H2 0.9883 0.1903 0.3226 0.046 Uiso calc R 1 1 . .
    C C3 0.8932(4) 0.2937(2) 0.23991(10) 0.0353(5) Uani d . 1 1 . .
    H H3 1.0241 0.3413 0.2347 0.042 Uiso calc R 1 1 . .
    C C4 0.7192(3) 0.31355(18) 0.19496(10) 0.0305(5) Uani d . 1 1 . .
    C C5 0.5261(4) 0.2441(2) 0.20450(11) 0.0389(5) Uani d . 1 1 . .
    H H5 0.4074 0.2593 0.1754 0.047 Uiso calc R 1 1 . .
    C C6 0.5046(4) 0.1522(2) 0.25642(11) 0.0380(5) Uani d . 1 1 . .
    H H6 0.3739 0.1045 0.2615 0.046 Uiso calc R 1 1 . .
    C C7 0.9040(4) 0.3995(2) 0.10174(10) 0.0305(5) Uani d . 1 1 . .
    H H7 1.0160 0.3406 0.1138 0.037 Uiso calc R 1 1 . .
    C C8 0.9356(3) 0.48183(19) 0.04113(10) 0.0302(5) Uani d . 1 1 . .
    C C9 0.7862(4) 0.5815(2) 0.02412(11) 0.0404(5) Uani d . 1 1 . .
    H H9 0.6685 0.5997 0.0531 0.049 Uiso calc R 1 1 . .
    C C10 0.8097(4) 0.6539(2) -0.03507(13) 0.0528(6) Uani d . 1 1 . .
    H H10 0.7081 0.7203 -0.0457 0.063 Uiso calc R 1 1 . .
    C C11 0.9837(5) 0.6281(2) -0.07860(12) 0.0502(6) Uani d . 1 1 . .
    H H11 0.9987 0.6761 -0.1188 0.060 Uiso calc R 1 1 . .
    C C12 1.1338(4) 0.5315(2) -0.06226(10) 0.0392(5) Uani d . 1 1 . .
    C C13 1.1149(4) 0.45927(17) -0.00259(10) 0.0317(5) Uani d . 1 1 . .
    Cl Cl1 1.35264(12) 0.50375(7) -0.11774(3) 0.0628(2) Uani d . 1 1 . .
    Cl Cl2 1.31056(9) 0.33967(5) 0.01639(3) 0.04412(18) Uani d . 1 1 . .
    N N1 0.7322(3) 0.40395(17) 0.13882(8) 0.0321(4) Uani d . 1 1 . .
    O O1 0.6681(3) 0.04560(15) 0.35434(8) 0.0447(4) Uani d . 1 1 . .
    H H1 0.5510 0.0045 0.3531 0.067 Uiso calc R 1 1 . .
loop_
    _atom_site_aniso_label
    _atom_site_aniso_U_11
    _atom_site_aniso_U_22
    _atom_site_aniso_U_33
    _atom_site_aniso_U_12
    _atom_site_aniso_U_13
    _atom_site_aniso_U_23
    C1 0.0295(12) 0.0359(10) 0.0290(10) -0.0003(9) 0.0016(9) 0.0003(8)
    C2 0.0288(12) 0.0525(12) 0.0326(11) -0.0050(10) -0.0052(9) 0.0053(9)
    C3 0.0249(12) 0.0454(12) 0.0355(11) -0.0058(10) 0.0016(9) 0.0011(9)
    C4 0.0271(12) 0.0343(10) 0.0302(10) 0.0027(9) 0.0046(8) 0.0020(8)
    C5 0.0230(12) 0.0556(14) 0.0382(12) 0.0002(10) -0.0027(10) 0.0068(10)
    C6 0.0241(11) 0.0480(12) 0.0419(12) -0.0102(11) 0.0010(9) 0.0070(10)
    C7 0.0270(11) 0.0325(10) 0.0319(11) 0.0014(9) -0.0015(9) 0.0009(8)
    C8 0.0271(11) 0.0311(10) 0.0323(10) -0.0043(9) -0.0019(8) -0.0004(8)
    C9 0.0368(13) 0.0421(11) 0.0424(12) 0.0024(10) 0.0006(11) 0.0075(10)
    C10 0.0516(16) 0.0468(13) 0.0601(15) 0.0043(13) -0.0085(13) 0.0184(12)
    C11 0.0582(17) 0.0521(14) 0.0403(13) -0.0114(13) -0.0060(12) 0.0166(11)
    C12 0.0396(14) 0.0467(12) 0.0312(11) -0.0145(11) 0.0007(10) -0.0038(9)
    C13 0.0323(12) 0.0321(10) 0.0309(11) -0.0072(8) -0.0015(9) -0.0021(8)
    Cl1 0.0631(5) 0.0830(5) 0.0424(4) -0.0188(4) 0.0200(3) -0.0021(3)
    Cl2 0.0381(3) 0.0505(3) 0.0437(3) 0.0092(3) 0.0070(3) -0.0034(2)
    N1 0.0269(10) 0.0360(9) 0.0334(9) 0.0021(7) 0.0006(8) 0.0007(7)
    O1 0.0372(10) 0.0563(9) 0.0407(8) -0.0109(8) -0.0033(7) 0.0166(7)
_geom_special_details
;
All e.s.d.'s (except the e.s.d. in the dihedral angle between two l.s. planes)
are estimated using the full covariance matrix. The cell e.s.d.'s are taken
into account individually in the estimation of e.s.d.'s in distances, angles
and torsion angles; correlations between e.s.d.'s in cell parameters are only
used when they are defined by crystal symmetry. An approximate (isotropic)
treatment of cell e.s.d.'s is used for estimating e.s.d.'s involving l.s.
planes.
;
loop_
    _geom_bond_atom_site_label_1
    _geom_bond_atom_site_label_2
    _geom_bond_site_symmetry_2
    _geom_bond_distance
    _geom_bond_publ_flag
    C1 O1 . 1.365(2) ?
    C1 C6 . 1.379(3) ?
    C1 C2 . 1.382(3) ?
    C2 C3 . 1.382(3) ?
    C2 H2 . 0.9300 ?
    C3 C4 . 1.388(3) ?
    C3 H3 . 0.9300 ?
    C4 C5 . 1.373(3) ?
    C4 N1 . 1.430(2) ?
    C5 C6 . 1.381(3) ?
    C5 H5 . 0.9300 ?
    C6 H6 . 0.9300 ?
    C7 N1 . 1.270(3) ?
    C7 C8 . 1.462(3) ?
    C7 H7 . 0.9300 ?
    C8 C9 . 1.390(3) ?
    C8 C13 . 1.402(3) ?
    C9 C10 . 1.378(3) ?
    C9 H9 . 0.9300 ?
    C10 C11 . 1.381(4) ?
    C10 H10 . 0.9300 ?
    C11 C12 . 1.366(3) ?
    C11 H11 . 0.9300 ?
    C12 C13 . 1.383(3) ?
    C12 Cl1 . 1.737(2) ?
    C13 Cl2 . 1.727(2) ?
    O1 H1 . 0.8200 ?
loop_
    _geom_angle_atom_site_label_1
    _geom_angle_atom_site_label_2
    _geom_angle_atom_site_label_3
    _geom_angle_site_symmetry_1
    _geom_angle_site_symmetry_3
    _geom_angle
    _geom_angle_publ_flag
    O1 C1 C6 . . 123.22(19) ?
    O1 C1 C2 . . 117.18(18) ?
    C6 C1 C2 . . 119.58(18) ?
    C3 C2 C1 . . 120.57(19) ?
    C3 C2 H2 . . 119.7 ?
    C1 C2 H2 . . 119.7 ?
    C2 C3 C4 . . 119.86(19) ?
    C2 C3 H3 . . 120.1 ?
    C4 C3 H3 . . 120.1 ?
    C5 C4 C3 . . 119.06(18) ?
    C5 C4 N1 . . 118.29(18) ?
    C3 C4 N1 . . 122.66(17) ?
    C4 C5 C6 . . 121.3(2) ?
    C4 C5 H5 . . 119.3 ?
    C6 C5 H5 . . 119.3 ?
    C1 C6 C5 . . 119.6(2) ?
    C1 C6 H6 . . 120.2 ?
    C5 C6 H6 . . 120.2 ?
    N1 C7 C8 . . 123.66(19) ?
    N1 C7 H7 . . 118.2 ?
    C8 C7 H7 . . 118.2 ?
    C9 C8 C13 . . 118.18(19) ?
    C9 C8 C7 . . 121.20(19) ?
    C13 C8 C7 . . 120.60(18) ?
    C10 C9 C8 . . 121.0(2) ?
    C10 C9 H9 . . 119.5 ?
    C8 C9 H9 . . 119.5 ?
    C9 C10 C11 . . 120.1(2) ?
    C9 C10 H10 . . 119.9 ?
    C11 C10 H10 . . 119.9 ?
    C12 C11 C10 . . 119.6(2) ?
    C12 C11 H11 . . 120.2 ?
    C10 C11 H11 . . 120.2 ?
    C11 C12 C13 . . 121.1(2) ?
    C11 C12 Cl1 . . 118.21(17) ?
    C13 C12 Cl1 . . 120.71(18) ?
    C12 C13 C8 . . 119.9(2) ?
    C12 C13 Cl2 . . 119.40(17) ?
    C8 C13 Cl2 . . 120.68(15) ?
    C7 N1 C4 . . 117.70(17) ?
    C1 O1 H1 . . 109.5 ?
loop_
    _geom_torsion_atom_site_label_1
    _geom_torsion_atom_site_label_2
    _geom_torsion_atom_site_label_3
    _geom_torsion_atom_site_label_4
    _geom_torsion_site_symmetry_1
    _geom_torsion_site_symmetry_2
    _geom_torsion_site_symmetry_3
    _geom_torsion_site_symmetry_4
    _geom_torsion
    _geom_torsion_publ_flag
    O1 C1 C2 C3 . . . . -179.00(19) ?
    C6 C1 C2 C3 . . . . -0.8(3) ?
    C1 C2 C3 C4 . . . . 0.2(3) ?
    C2 C3 C4 C5 . . . . 1.3(3) ?
    C2 C3 C4 N1 . . . . -178.85(18) ?
    C3 C4 C5 C6 . . . . -2.1(3) ?
    N1 C4 C5 C6 . . . . 177.97(19) ?
    O1 C1 C6 C5 . . . . 178.0(2) ?
    C2 C1 C6 C5 . . . . 0.0(3) ?
    C4 C5 C6 C1 . . . . 1.5(3) ?
    N1 C7 C8 C9 . . . . 6.8(3) ?
    N1 C7 C8 C13 . . . . -171.26(19) ?
    C13 C8 C9 C10 . . . . 1.8(3) ?
    C7 C8 C9 C10 . . . . -176.3(2) ?
    C8 C9 C10 C11 . . . . -0.1(4) ?
    C9 C10 C11 C12 . . . . -0.8(4) ?
    C10 C11 C12 C13 . . . . -0.2(3) ?
    C10 C11 C12 Cl1 . . . . -179.07(19) ?
    C11 C12 C13 C8 . . . . 2.0(3) ?
    Cl1 C12 C13 C8 . . . . -179.16(15) ?
    C11 C12 C13 Cl2 . . . . -179.20(17) ?
    Cl1 C12 C13 Cl2 . . . . -0.4(2) ?
    C9 C8 C13 C12 . . . . -2.8(3) ?
    C7 C8 C13 C12 . . . . 175.34(18) ?
    C9 C8 C13 Cl2 . . . . 178.46(15) ?
    C7 C8 C13 Cl2 . . . . -3.4(3) ?
    C8 C7 N1 C4 . . . . 177.33(18) ?
    C5 C4 N1 C7 . . . . -133.5(2) ?
    C3 C4 N1 C7 . . . . 46.7(3) ?
loop_
    _geom_hbond_atom_site_label_D
    _geom_hbond_atom_site_label_H
    _geom_hbond_atom_site_label_A
    _geom_hbond_site_symmetry_A
    _geom_hbond_distance_DH
    _geom_hbond_distance_HA
    _geom_hbond_distance_DA
    _geom_hbond_angle_DHA
    O1 H1 N1 3_645 0.82 1.99 2.811(3) 174
