# Supplementary material for: 4-[(E)-(2,3-Dichloro­benzyl­idene)amino]­phenol
Source: Acta Crystallogr Sect E Struct Rep Online. 2011 Jun 4;67(Pt 7):o1564. doi: 10.1107/S1600536811019933 (PMC3151848; doi:10.1107/S1600536811019933)
Supplement: Supplementary file 2 [file e-67-o1564-Isup2.hkl]

# 
# h,k,l, Fc-squared, Fo-squared, sigma(Fo-squared) and status flag 
# 
data_I
_shelx_title ' P212121 in P2(1)2(1)2(1)' 
_shelx_refln_list_code          4 
_shelx_F_calc_maximum      129.22 
_exptl_crystal_F_000       544.00 
_reflns_d_resolution_high  0.8256 
 
loop_ 
 _symmetry_equiv_pos_as_xyz 
 'x, y, z' 
 '-x+1/2, -y, z+1/2' 
 '-x, y+1/2, -z+1/2' 
 'x+1/2, -y+1/2, -z' 
 
_cell_length_a     6.0488 
_cell_length_b    10.0375 
_cell_length_c    19.6453 
_cell_angle_alpha  90.000 
_cell_angle_beta   90.000 
_cell_angle_gamma  90.000 
 
_shelx_F_squared_multiplier     1.000 
 
loop_ 
 _refln_index_h 
 _refln_index_k 
 _refln_index_l 
 _refln_F_squared_calc 
 _refln_F_squared_meas 
 _refln_F_squared_sigma 
 _refln_observed_status 
   2   0   0     2955.87     3006.27    123.95 o 
   4   0   0      319.98      337.37     16.11 o 
   1   1   0     4176.98     4104.64    176.72 o 
   2   1   0      785.83      790.78     23.69 o 
   3   1   0      398.73      384.84     17.45 o 
   4   1   0        1.21       -0.52      1.76 o 
   5   1   0     1860.73     1900.81     57.23 o 
   6   1   0      162.33      154.29     10.50 o 
   0   2   0     1985.04     1917.19     79.35 o 
   1   2   0       60.25       61.43      2.46 o 
   2   2   0      285.42      313.14     10.03 o 
   3   2   0      778.30      803.99     24.61 o 
   4   2   0      986.45     1046.39     32.09 o 
   5   2   0      671.31      679.00     24.14 o 
   6   2   0        1.08        3.52      3.52 o 
   1   3   0     1500.85     1439.74     42.62 o 
   2   3   0      562.67      591.94     19.56 o 
   3   3   0      251.41      223.65      7.87 o 
   4   3   0      469.40      480.86     14.61 o 
   5   3   0      123.75      132.73      8.89 o 
   6   3   0        0.10       -3.42      3.11 o 
   0   4   0       29.20       32.79      2.91 o 
   1   4   0      683.50      667.59     20.55 o 
   2   4   0      527.55      561.60     17.65 o 
   3   4   0     1532.67     1542.90     46.38 o 
   4   4   0      861.45      905.10     49.89 o 
   5   4   0      109.64      109.72      5.72 o 
   6   4   0       16.21       11.92      4.67 o 
   1   5   0     2387.74     2301.35     68.09 o 
   2   5   0      279.66      238.50      8.61 o 
   3   5   0        0.06       -1.46      1.32 o 
   4   5   0      433.95      461.80     15.76 o 
   5   5   0      101.74      101.17      9.92 o 
   6   5   0       31.41       35.05      6.74 o 
   1   6   0      130.39      140.23      5.85 o 
   2   6   0      173.78      187.37      7.40 o 
   3   6   0       21.44       16.58      2.57 o 
   4   6   0       85.22       88.36      5.08 o 
   5   6   0        9.96       12.56      3.06 o 
   6   6   0      190.69      161.79     12.17 o 
   1   7   0     1108.44     1089.79     33.70 o 
   2   7   0       17.25       22.45      3.53 o 
   3   7   0       68.05       58.26      4.02 o 
   4   7   0        4.03       10.16      2.85 o 
   5   7   0       58.53       73.87      8.51 o 
   0   8   0       65.41       63.94      5.92 o 
   1   8   0        0.89       -1.04      1.72 o 
   2   8   0      178.08      177.81      7.68 o 
   3   8   0      111.32      116.18      6.08 o 
   4   8   0        2.75        2.06      2.75 o 
   5   8   0        2.32        0.52      4.35 o 
   1   9   0      136.23      130.00      6.43 o 
   2   9   0       30.31       28.16      4.72 o 
   3   9   0        0.75       -1.81      2.17 o 
   4   9   0       16.04       11.39      3.84 o 
   0  10   0        4.09        0.41      3.42 o 
   1  10   0       48.99       53.15      6.17 o 
   2  10   0        1.23       -1.43      2.23 o 
   3  10   0      121.66      120.43      6.75 o 
   4  10   0       12.50       22.91      3.97 o 
   1  11   0      127.06      127.17      7.01 o 
   2  11   0        9.41       14.14      6.22 o 
   3  11   0        0.00       -1.86      2.76 o 
   0  12   0       19.58       28.20      6.22 o 
   1  12   0        5.84        8.67      3.28 o 
   1   0   1      283.44      283.85     12.27 o 
   2   0   1     6812.13     6382.33    185.23 o 
   3   0   1      202.08      198.54      6.90 o 
   4   0   1     1286.88     1263.38     38.19 o 
   5   0   1     1328.59     1357.17     58.73 o 
   7   0   1        3.60        4.25      5.91 o 
  -7   1   1       14.63        8.60      6.22 o 
  -5   1   1      339.94      354.80     12.37 o 
  -4   1   1       17.60       20.21      2.49 o 
  -3   1   1     1603.58     1595.66     50.67 o 
  -2   1   1      384.34      393.34     11.89 o 
  -1   1   1     5598.02     5622.59    313.58 o 
   0   1   1      753.63      733.58     30.56 o 
   1   1   1     5701.97     5502.32    139.47 o 
   2   1   1      356.95      364.14     16.89 o 
   3   1   1     1586.18     1524.57     66.03 o 
   4   1   1       17.54       16.38      3.21 o 
   5   1   1      340.37      344.64     12.48 o 
   6   1   1        3.65        7.07      2.57 o 
  -5   2   1      152.42      156.23      6.86 o 
  -4   2   1       63.78       74.34      3.81 o 
  -3   2   1      370.66      395.33     12.21 o 
  -2   2   1      509.64      545.79     15.91 o 
  -1   2   1     1698.35     1586.43     46.79 o 
   0   2   1      200.92      197.02      5.41 o 
   1   2   1     1693.78     1604.88     46.86 o 
   2   2   1      502.96      506.73     20.04 o 
   3   2   1      346.48      367.96     10.72 o 
   4   2   1       64.81       74.55      3.99 o 
   5   2   1      148.12      160.13      6.20 o 
   6   2   1      169.53      182.25      9.20 o 
  -5   3   1       91.67      109.37     11.22 o 
  -4   3   1       60.60       62.02      3.81 o 
  -3   3   1      296.47      320.96     10.17 o 
  -2   3   1      197.01      199.51      6.98 o 
  -1   3   1      125.43      123.03      4.50 o 
   0   3   1      116.02      114.50      4.21 o 
   1   3   1      126.80      126.73      4.61 o 
   2   3   1      206.08      207.68      6.40 o 
   3   3   1      289.45      290.52     13.11 o 
   4   3   1       64.85       66.36      3.44 o 
   5   3   1       91.61       99.59      5.50 o 
   6   3   1      101.83      107.37      8.83 o 
  -6   4   1       29.82       30.38      6.12 o 
  -5   4   1       35.75       43.51      4.06 o 
  -4   4   1      146.46      149.51     10.77 o 
  -3   4   1      452.57      479.23     19.37 o 
  -2   4   1      312.95      347.02     11.44 o 
  -1   4   1     2105.88     2019.00     59.42 o 
   0   4   1       33.18       28.16      1.92 o 
   1   4   1     2100.76     2004.39     59.41 o 
   2   4   1      316.86      347.41     11.52 o 
   3   4   1      443.89      456.61     15.29 o 
   4   4   1      147.65      153.10      6.61 o 
   5   4   1       37.13       40.56      4.03 o 
   6   4   1       29.00       42.31      6.74 o 
  -6   5   1       95.57      107.55      9.34 o 
  -5   5   1       57.18       67.86      7.26 o 
  -4   5   1       70.09       69.78      4.32 o 
  -3   5   1      271.37      286.24     10.04 o 
  -2   5   1     1425.24     1419.46     42.87 o 
  -1   5   1      120.68      103.51      4.41 o 
   0   5   1      439.32      400.10     18.54 o 
   1   5   1      119.19       97.65      4.41 o 
   2   5   1     1431.55     1429.36     42.95 o 
   3   5   1      264.55      273.59     10.07 o 
   4   5   1       69.38       68.30      4.33 o 
   5   5   1       57.66       51.19      4.72 o 
   6   5   1       96.03       95.51      9.34 o 
  -6   6   1       64.81       77.50      9.13 o 
  -5   6   1       40.53       53.00      6.85 o 
  -4   6   1      284.94      292.65     10.90 o 
  -3   6   1       18.99       20.55      2.66 o 
  -2   6   1      744.42      699.19     22.47 o 
  -1   6   1      225.28      220.82      8.22 o 
   0   6   1        2.29        5.28      1.57 o 
   1   6   1      227.57      223.43      8.30 o 
   2   6   1      743.01      719.53     22.61 o 
   3   6   1       18.73       16.91      2.67 o 
   4   6   1      284.00      279.42     10.89 o 
   5   6   1       39.71       50.73     13.22 o 
   6   6   1       64.33       57.06      8.30 o 
  -5   7   1       29.18       29.76      5.91 o 
  -4   7   1       33.79       33.92      3.68 o 
  -3   7   1      425.04      399.40     14.16 o 
  -2   7   1       50.09       47.52      4.83 o 
  -1   7   1       53.39       51.69      4.93 o 
   0   7   1       78.28       87.96      4.59 o 
   1   7   1       54.92       50.63      5.19 o 
   2   7   1       52.75       51.68      3.59 o 
   3   7   1      428.36      406.53     14.27 o 
   4   7   1       32.56       22.98      3.35 o 
   5   7   1       27.33       20.07      3.66 o 
  -5   8   1        5.23        9.85      5.29 o 
  -4   8   1       25.03       26.23      3.72 o 
  -3   8   1       64.94       68.31      4.50 o 
  -2   8   1      123.83      122.38      6.02 o 
  -1   8   1      274.41      261.58      9.92 o 
   0   8   1       58.66       60.36      4.00 o 
   1   8   1      264.69      252.55      9.92 o 
   2   8   1      125.45      126.69      7.53 o 
   3   8   1       66.06       70.90      4.60 o 
   4   8   1       24.99       31.72      3.88 o 
   5   8   1        5.43        7.33      3.14 o 
  -4   9   1       37.92       33.93      4.16 o 
  -3   9   1        4.16        3.47      2.37 o 
  -2   9   1       24.96       22.22      3.37 o 
  -1   9   1       50.98       47.10      4.25 o 
   0   9   1        0.08       -2.88      1.92 o 
   1   9   1       50.94       56.13      5.91 o 
   2   9   1       26.87       22.65      3.33 o 
   3   9   1        4.53        3.98      2.52 o 
   4   9   1       37.57       40.07      4.43 o 
  -4  10   1      130.62      130.61      7.33 o 
  -3  10   1       29.21       34.24      4.18 o 
  -2  10   1       32.82       29.17      8.24 o 
  -1  10   1      347.64      355.78     17.68 o 
   0  10   1       10.65       14.47      3.19 o 
   1  10   1      341.85      367.73     13.76 o 
   2  10   1       31.66       33.69      4.03 o 
   3  10   1       28.88       41.13      4.53 o 
   4  10   1      129.84      126.05      7.33 o 
  -3  11   1        5.62        1.16      2.88 o 
  -2  11   1       67.91       62.10     13.33 o 
  -1  11   1       32.48       53.18      9.75 o 
   0  11   1       10.48       11.44      3.19 o 
   1  11   1       33.09       40.98      4.60 o 
   2  11   1       65.56       63.62      5.21 o 
   3  11   1        5.31        5.29      3.52 o 
  -1  12   1       82.53       82.59      5.94 o 
   0  12   1       77.20       77.06      5.72 o 
   1  12   1       83.35       84.06      7.68 o 
   1   0   2     2835.61     2681.45     73.12 o 
   2   0   2     2388.07     2387.99     82.67 o 
   3   0   2      127.18      131.23      4.96 o 
   4   0   2       83.81       83.42      5.92 o 
   5   0   2       31.67       32.88      4.87 o 
   6   0   2        0.47        8.19      5.49 o 
   7   0   2      101.24      102.05     11.94 o 
  -7   1   2       21.46       19.49      7.57 o 
  -5   1   2      173.03      163.87     10.09 o 
  -4   1   2      777.66      761.45     23.39 o 
  -3   1   2       28.34       26.74      1.67 o 
  -2   1   2      400.44      411.80     10.31 o 
  -1   1   2      307.49      296.87     12.12 o 
   0   1   2      321.55      333.77     13.12 o 
   1   1   2      289.07      278.67     10.45 o 
   2   1   2      426.91      410.62     14.14 o 
   3   1   2       30.13       36.09      2.63 o 
   4   1   2      777.21      755.50     26.28 o 
   5   1   2      173.76      171.17      8.15 o 
   6   1   2      467.28      447.81     13.91 o 
  -7   2   2       12.16       20.94      7.88 o 
  -5   2   2     1048.89     1062.12     46.45 o 
  -4   2   2      284.29      302.23     10.37 o 
  -3   2   2     1001.52     1063.91     34.18 o 
  -2   2   2     1216.75     1298.93     37.03 o 
  -1   2   2     5203.99     5078.68    290.16 o 
   0   2   2     7555.56     7604.60    277.99 o 
   1   2   2     5259.35     5255.00    151.75 o 
   2   2   2     1224.98     1231.58     34.04 o 
   3   2   2     1014.31     1055.91     27.79 o 
   4   2   2      292.24      300.39      9.27 o 
   5   2   2     1033.42     1056.81     28.74 o 
   6   2   2       58.76       62.78      4.96 o 
  -7   3   2       47.08       29.46      8.50 o 
  -5   3   2       54.49       46.80      6.02 o 
  -4   3   2      349.83      354.05     17.20 o 
  -3   3   2      336.40      391.40     14.09 o 
  -2   3   2      979.04     1038.17     30.95 o 
  -1   3   2     2461.15     2338.07     72.01 o 
   0   3   2     3818.59     3592.94     81.05 o 
   1   3   2     2544.84     2534.85     75.52 o 
   2   3   2      985.87     1027.81     26.92 o 
   3   3   2      343.14      387.64     16.52 o 
   4   3   2      353.36      339.03     17.36 o 
   5   3   2       56.86       52.39      4.15 o 
   6   3   2       77.70       69.20      5.09 o 
   7   3   2       49.87       39.93      7.05 o 
  -5   4   2      196.84      209.07     12.49 o 
  -4   4   2      102.91      109.83      6.70 o 
  -3   4   2      267.43      261.90      9.82 o 
  -2   4   2      528.39      505.07     16.16 o 
  -1   4   2     1206.21     1135.67     33.80 o 
   0   4   2      443.21      393.19     12.55 o 
   1   4   2     1173.44     1118.54     29.28 o 
   2   4   2      540.21      516.40     13.99 o 
   3   4   2      253.66      249.06      9.19 o 
   4   4   2      103.26      110.03      6.34 o 
   5   4   2      191.40      211.06     12.69 o 
   6   4   2       30.18       36.52      5.65 o 
  -5   5   2       25.02       18.15      4.56 o 
  -4   5   2      599.54      602.69     24.85 o 
  -3   5   2      221.42      241.18      9.85 o 
  -2   5   2      620.10      608.52     19.30 o 
  -1   5   2      700.03      691.80     21.65 o 
   0   5   2     1210.63     1141.99     34.56 o 
   1   5   2      705.17      700.98     21.77 o 
   2   5   2      633.71      614.92     19.49 o 
   3   5   2      219.31      229.51      8.84 o 
   4   5   2      601.57      584.50     19.68 o 
   5   5   2       24.89       24.41      3.63 o 
   6   5   2       15.36       13.06      5.29 o 
  -5   6   2      179.86      161.92     11.34 o 
  -4   6   2       13.50       12.93      2.61 o 
  -3   6   2      115.51       98.21      4.84 o 
  -2   6   2      148.45      140.91      5.91 o 
  -1   6   2      278.21      279.41      9.82 o 
   0   6   2      623.95      580.77     18.63 o 
   1   6   2      266.65      274.18      9.90 o 
   2   6   2      140.13      135.67      5.95 o 
   3   6   2      115.48       94.88      6.29 o 
   4   6   2       14.18       13.40      2.74 o 
   5   6   2      182.20      166.01     10.61 o 
   6   6   2       24.48       38.78      7.15 o 
  -5   7   2       34.97       22.61      5.60 o 
  -4   7   2      180.76      195.88     17.32 o 
  -3   7   2       65.11       65.99      4.20 o 
  -2   7   2       61.26       54.25      3.66 o 
  -1   7   2       67.69       63.49      3.78 o 
   0   7   2      679.42      672.07     21.60 o 
   1   7   2       65.35       57.57      3.70 o 
   2   7   2       57.55       60.37      3.87 o 
   3   7   2       62.68       62.41      4.25 o 
   4   7   2      179.30      198.52      9.88 o 
   5   7   2       36.88       38.49      5.96 o 
  -5   8   2      231.40      222.47     14.78 o 
  -4   8   2       50.66       52.84     16.34 o 
  -3   8   2      249.25      237.19      9.75 o 
  -2   8   2       31.89       26.10      3.18 o 
  -1   8   2      133.57      137.60      6.40 o 
   0   8   2        0.04       -2.36      1.57 o 
   1   8   2      134.77      139.02      7.90 o 
   2   8   2       33.92       35.40      3.52 o 
   3   8   2      254.11      252.74      9.97 o 
   4   8   2       51.27       44.30      6.28 o 
   5   8   2      229.87      232.59     12.85 o 
  -4   9   2        6.92        9.12      4.66 o 
  -3   9   2       20.84       24.13      3.73 o 
  -2   9   2      136.79      137.91      6.79 o 
  -1   9   2      206.94      202.99      8.72 o 
   0   9   2       43.81       47.81      4.25 o 
   1   9   2      212.03      211.16      8.83 o 
   2   9   2      139.39      142.79      6.97 o 
   3   9   2       23.03       35.02      4.01 o 
   4   9   2        6.55        7.22      5.49 o 
  -4  10   2       52.49       76.45      8.82 o 
  -3  10   2        7.33        6.66      2.85 o 
  -2  10   2      117.45      118.18      8.41 o 
  -1  10   2      272.29      270.31     11.12 o 
   0  10   2      137.53      141.84      7.20 o 
   1  10   2      273.73      285.05     11.27 o 
   2  10   2      117.54      112.23      6.45 o 
   3  10   2        7.89       12.35      3.21 o 
   4  10   2       52.03       47.27      8.14 o 
  -3  11   2       37.43       33.17      4.52 o 
  -2  11   2       16.95       28.19      4.03 o 
  -1  11   2       22.30       25.71      6.69 o 
   0  11   2       14.44        9.71      3.15 o 
   1  11   2       21.96       30.97      6.17 o 
   2  11   2       16.82       24.33      4.03 o 
   3  11   2       37.66       27.66      5.81 o 
  -1  12   2       77.28       86.06      7.89 o 
   0  12   2       58.37       66.94      7.00 o 
   1  12   2       77.35       79.86      5.87 o 
   1   0   3      379.85      369.98     12.71 o 
   2   0   3       81.79       77.33      3.58 o 
   3   0   3      141.28      175.20     11.93 o 
   4   0   3      205.02      200.66      8.71 o 
   5   0   3        1.94        1.33      2.43 o 
   6   0   3      841.74      778.49     46.45 o 
   7   0   3        0.01        5.49      6.01 o 
  -7   1   3        4.37       -0.52      6.12 o 
  -6   1   3      163.54      177.26     15.39 o 
  -5   1   3       25.26       33.18      6.74 o 
  -4   1   3      360.40      364.22     11.95 o 
  -3   1   3     1240.72     1353.85     32.47 o 
  -2   1   3      173.61      164.42      3.95 o 
  -1   1   3     4081.50     4104.21    112.23 o 
   0   1   3      150.07      168.40      8.47 o 
   1   1   3     4059.52     4147.80    229.46 o 
   2   1   3      155.48      134.53      5.87 o 
   3   1   3     1232.66     1306.31     44.16 o 
   4   1   3      365.26      366.36     13.93 o 
   5   1   3       28.58       30.07      3.84 o 
   6   1   3      158.43      165.50      7.01 o 
   7   1   3        5.06        5.80      4.46 o 
  -7   2   3       52.14       37.55      9.44 o 
  -6   2   3       70.22       72.12      9.86 o 
  -5   2   3      198.21      224.95     12.18 o 
  -4   2   3      642.07      656.74     20.16 o 
  -3   2   3     1447.68     1545.74     44.37 o 
  -2   2   3     4332.27     4540.38    194.31 o 
  -1   2   3    16698.72    16773.57    679.31 o 
   0   2   3     8054.33     8382.13    309.71 o 
   1   2   3    16608.31    15838.52    411.49 o 
   2   2   3     4277.92     4203.20    109.46 o 
   3   2   3     1426.82     1473.02     38.89 o 
   4   2   3      649.15      633.28     17.92 o 
   5   2   3      203.80      211.78      7.65 o 
   6   2   3       68.36       75.05      5.38 o 
   7   2   3       49.27       43.46      7.57 o 
  -7   3   3       28.63       40.02      9.44 o 
  -5   3   3       47.80       40.05      5.60 o 
  -4   3   3      258.00      271.70     17.16 o 
  -3   3   3     1654.17     1730.44     67.94 o 
  -2   3   3      271.97      279.14      9.90 o 
  -1   3   3     3610.02     3448.13     88.87 o 
   0   3   3      280.90      274.79      6.88 o 
   1   3   3     3575.08     3534.45     88.81 o 
   2   3   3      299.76      323.98      8.76 o 
   3   3   3     1689.13     1673.50     43.80 o 
   4   3   3      264.90      258.65      8.41 o 
   5   3   3       40.58       48.79      8.61 o 
   6   3   3      115.54      134.78      9.19 o 
   7   3   3       27.73       20.63      6.22 o 
  -5   4   3       49.50       50.42      6.02 o 
  -4   4   3      804.85      836.85     38.51 o 
  -3   4   3       42.31       38.04      2.78 o 
  -2   4   3     1100.04     1041.57     31.93 o 
  -1   4   3      391.27      368.76     11.91 o 
   0   4   3       11.02        8.94      0.94 o 
   1   4   3      385.89      371.69     10.39 o 
   2   4   3     1103.40     1066.02     27.79 o 
   3   4   3       46.54       45.39      2.41 o 
   4   4   3      796.60      786.99     25.84 o 
   5   4   3       50.40       47.09      4.33 o 
   6   4   3      116.84      126.56      7.19 o 
  -5   5   3       73.79       84.17      7.37 o 
  -4   5   3       79.44       81.88      7.89 o 
  -3   5   3       25.61       28.88      2.63 o 
  -2   5   3      265.60      254.64      8.90 o 
  -1   5   3       86.26       86.52      3.93 o 
   0   5   3      194.04      177.52      5.59 o 
   1   5   3       87.42       80.89      3.28 o 
   2   5   3      261.64      246.99      9.08 o 
   3   5   3       24.09       20.75      4.20 o 
   4   5   3       81.11       91.52      5.05 o 
   5   5   3       73.98       77.42      5.24 o 
   6   5   3      130.44      138.32      7.60 o 
  -5   6   3       14.87       21.56      5.18 o 
  -4   6   3       82.18       87.95      4.95 o 
  -3   6   3        4.02        8.21      2.02 o 
  -2   6   3       70.83       69.09      3.82 o 
  -1   6   3       28.11       29.62      2.60 o 
   0   6   3      434.16      418.77     11.84 o 
   1   6   3       25.76       27.80      2.68 o 
   2   6   3       71.34       70.33      5.35 o 
   3   6   3        4.62        4.89      2.06 o 
   4   6   3       86.12       88.22      8.25 o 
   5   6   3       13.37       14.78      3.28 o 
   6   6   3       33.45       47.51      5.24 o 
  -5   7   3       79.30       80.02      8.10 o 
  -4   7   3       36.48       38.17      5.70 o 
  -3   7   3       25.84       30.43      4.61 o 
  -2   7   3      173.91      168.08      7.02 o 
  -1   7   3      236.63      230.17      8.81 o 
   0   7   3     1343.51     1287.90     39.44 o 
   1   7   3      232.98      226.57      8.80 o 
   2   7   3      179.81      166.11      7.13 o 
   3   7   3       26.69       19.03      4.30 o 
   4   7   3       37.60       34.79      3.87 o 
   5   7   3       80.28       81.05      5.69 o 
  -5   8   3       95.28      107.03      9.45 o 
  -4   8   3      109.65       89.21      8.31 o 
  -3   8   3      112.22      123.28      6.12 o 
  -2   8   3       42.18       40.73      5.29 o 
  -1   8   3      355.03      355.71     12.74 o 
   0   8   3      215.66      208.31      8.51 o 
   1   8   3      364.98      351.30     13.27 o 
   2   8   3       39.98       46.98      3.97 o 
   3   8   3      114.52      112.93      6.08 o 
   4   8   3      110.05      108.55      6.49 o 
   5   8   3       96.93       99.75      8.82 o 
  -4   9   3       37.89       46.36      7.16 o 
  -3   9   3       46.90       64.85      4.57 o 
  -2   9   3      220.32      226.82      9.27 o 
  -1   9   3        3.38        4.95      2.69 o 
   0   9   3      399.75      403.14     14.52 o 
   1   9   3        3.18        2.44      2.27 o 
   2   9   3      214.32      216.23      9.33 o 
   3   9   3       47.51       62.66      8.71 o 
   4   9   3       36.99       44.18      6.12 o 
  -4  10   3        7.44        6.79      8.29 o 
  -3  10   3       98.34      104.86      6.22 o 
  -2  10   3        2.55        5.52      2.67 o 
  -1  10   3       66.45       74.19      5.13 o 
   0  10   3       73.79       73.08      5.10 o 
   1  10   3       67.76       86.19      5.38 o 
   2  10   3        2.27        4.73      2.85 o 
   3  10   3       98.53       94.59      6.07 o 
   4  10   3        7.70       10.06      3.48 o 
  -2  11   3       32.94       32.27      4.44 o 
  -1  11   3        3.66        1.23      2.67 o 
   0  11   3        2.40       -1.37      2.49 o 
   1  11   3        3.59        0.74      2.63 o 
   2  11   3       34.69       36.21      7.00 o 
   0  12   3        2.37       -2.71      2.70 o 
   0   0   4     2158.20     2153.41     93.53 o 
   1   0   4      310.30      305.78     14.80 o 
   2   0   4        0.66        4.62      1.06 o 
   3   0   4     1194.18     1293.38     43.07 o 
   4   0   4      180.79      196.24     11.17 o 
   5   0   4      220.49      218.20     10.01 o 
   6   0   4       14.42       28.37      8.09 o 
   7   0   4       32.14       22.19      8.09 o 
  -7   1   4       16.86       13.89      7.46 o 
  -6   1   4       64.46       72.01     10.90 o 
  -5   1   4      185.73      178.58     14.67 o 
  -4   1   4      393.83      413.59     10.01 o 
  -3   1   4      368.62      357.05      8.59 o 
  -2   1   4      976.35     1026.13     21.42 o 
  -1   1   4     1798.89     1819.59     51.71 o 
   0   1   4     2732.08     2894.77     85.60 o 
   1   1   4     1833.18     1943.57     85.75 o 
   2   1   4      953.77      907.80     27.12 o 
   3   1   4      377.71      363.27     13.11 o 
   4   1   4      397.65      394.52     18.59 o 
   5   1   4      182.10      177.93      8.60 o 
   6   1   4       70.35       64.96      4.51 o 
   7   1   4       16.26       12.02      3.77 o 
  -7   2   4       74.13       48.46     10.69 o 
  -6   2   4      288.95      272.92     21.36 o 
  -5   2   4      151.30      153.27     13.52 o 
  -4   2   4      491.11      485.60     19.73 o 
  -3   2   4     1974.23     2084.18     52.59 o 
  -2   2   4     1629.93     1708.40     70.78 o 
  -1   2   4     2764.79     2739.40     62.78 o 
   0   2   4    11529.90    12329.54    290.96 o 
   1   2   4     2725.76     2770.28     69.94 o 
   2   2   4     1611.05     1618.05     49.06 o 
   3   2   4     1983.03     2026.45     52.85 o 
   4   2   4      499.28      478.82     13.95 o 
   5   2   4      145.25      146.60      6.71 o 
   6   2   4      293.94      292.14     26.37 o 
   7   2   4       74.92       74.93      6.80 o 
  -6   3   4       88.51      103.39     11.83 o 
  -5   3   4      273.74      229.44     19.08 o 
  -4   3   4      276.62      270.91     13.57 o 
  -3   3   4       85.32       89.57      3.89 o 
  -2   3   4      133.20      129.74      4.85 o 
  -1   3   4     4855.72     4661.27    109.61 o 
   0   3   4      531.92      562.04     15.84 o 
   1   3   4     4845.98     4978.22    153.78 o 
   2   3   4      126.08      127.20      4.29 o 
   3   3   4       84.14       86.52      3.59 o 
   4   3   4      278.33      263.09      8.50 o 
   5   3   4      285.09      279.62     10.61 o 
   6   3   4       86.33       88.40      5.95 o 
  -6   4   4      477.64      410.00     30.63 o 
  -4   4   4      272.56      273.09     14.08 o 
  -3   4   4      192.55      184.73     11.41 o 
  -2   4   4      767.07      750.58     22.69 o 
  -1   4   4      407.32      395.77     11.54 o 
   0   4   4     1557.92     1437.28     33.19 o 
   1   4   4      418.84      433.42     14.44 o 
   2   4   4      757.88      731.57     19.86 o 
   3   4   4      189.70      176.18      5.94 o 
   4   4   4      262.35      259.99     10.10 o 
   5   4   4       47.66       37.71      4.06 o 
   6   4   4      475.42      489.93     25.98 o 
  -6   5   4        9.66       18.14      7.57 o 
  -5   5   4        9.98       16.17      4.35 o 
  -4   5   4      155.94      131.56      9.15 o 
  -3   5   4      195.87      199.57     11.67 o 
  -2   5   4      143.75      134.21      6.35 o 
  -1   5   4      872.99      853.73     23.45 o 
   0   5   4      287.51      268.58      7.13 o 
   1   5   4      874.46      902.41     29.98 o 
   2   5   4      153.26      147.11      4.96 o 
   3   5   4      200.62      199.85      7.94 o 
   4   5   4      147.35      150.70      6.78 o 
   5   5   4       10.37       17.91      9.28 o 
   6   5   4       10.27       21.62      4.14 o 
  -6   6   4       22.20       13.17      6.84 o 
  -5   6   4      181.24      190.93     12.27 o 
  -4   6   4      110.06      103.15      7.89 o 
  -3   6   4      142.72      134.44      7.96 o 
  -2   6   4      327.72      314.47     10.97 o 
  -1   6   4      159.48      154.96      5.42 o 
   0   6   4      516.02      496.01     13.80 o 
   1   6   4      160.05      161.18      5.44 o 
   2   6   4      318.15      312.01     11.23 o 
   3   6   4      141.73      127.85      6.12 o 
   4   6   4      108.87      103.42      5.68 o 
   5   6   4      181.94      184.09      9.20 o 
   6   6   4       21.65       17.82      3.92 o 
  -5   7   4       13.80       19.22      4.21 o 
  -4   7   4       87.98       98.63      7.89 o 
  -3   7   4       67.25       70.34      9.50 o 
  -2   7   4      214.64      202.14      6.98 o 
  -1   7   4       16.91       17.07      2.08 o 
   0   7   4        5.49        5.65      1.83 o 
   1   7   4       16.70       19.85      2.55 o 
   2   7   4      211.98      196.61     10.36 o 
   3   7   4       62.29       62.60      7.26 o 
   4   7   4       83.83       94.24     13.13 o 
   5   7   4       14.21       12.49      3.39 o 
  -5   8   4      156.20      167.07      9.66 o 
  -4   8   4       70.12       67.50      9.60 o 
  -3   8   4      339.96      350.88     11.02 o 
  -2   8   4      154.46      144.77      6.16 o 
  -1   8   4       68.69       66.54      4.29 o 
   0   8   4      307.25      324.01     11.92 o 
   1   8   4       64.74       65.05      4.33 o 
   2   8   4      153.10      148.76      6.93 o 
   3   8   4      336.53      323.91     12.71 o 
   4   8   4       69.58       69.32     16.45 o 
   5   8   4      156.09      171.35      8.56 o 
  -4   9   4       34.16       34.98      5.19 o 
  -3   9   4       78.78       88.44      6.71 o 
  -2   9   4       18.59       23.40      3.37 o 
  -1   9   4      110.87      111.55      5.91 o 
   0   9   4        3.16        5.66      2.42 o 
   1   9   4      116.70      111.22      5.97 o 
   2   9   4       17.35       22.20      3.42 o 
   3   9   4       76.96       70.01      5.17 o 
   4   9   4       33.73       41.11      4.98 o 
  -3  10   4       37.61       41.86      7.41 o 
  -2  10   4       19.68       18.17      3.28 o 
  -1  10   4       56.34       60.62     10.95 o 
   0  10   4      378.68      400.79     18.22 o 
   1  10   4       54.77       61.22      4.83 o 
   2  10   4       19.25       20.20      4.61 o 
   3  10   4       36.69       36.76      4.41 o 
  -2  11   4        2.13       -0.23      3.21 o 
  -1  11   4       27.28       26.36      4.01 o 
   0  11   4       34.56       43.08      6.95 o 
   1  11   4       27.94       32.64      4.93 o 
   2  11   4        2.47        2.26      2.89 o 
   1   0   5      419.69      388.51     14.45 o 
   2   0   5      734.18      740.54     21.06 o 
   3   0   5       36.72       30.03      2.72 o 
   4   0   5      849.94      905.47     31.52 o 
   5   0   5      215.58      214.98     10.05 o 
   6   0   5      391.10      414.98     17.23 o 
   7   0   5      129.65      113.63     13.29 o 
  -7   1   5       42.39       41.59      9.75 o 
  -6   1   5       40.59       51.86      9.65 o 
  -5   1   5      161.33      178.68     14.66 o 
  -4   1   5      220.96      236.76      9.98 o 
  -3   1   5      649.64      721.87     16.14 o 
  -2   1   5      990.68      962.29     22.22 o 
  -1   1   5      517.43      518.36     15.77 o 
   0   1   5     1355.25     1418.90     32.63 o 
   1   1   5      523.20      543.48     20.46 o 
   2   1   5      958.42      934.60     26.62 o 
   3   1   5      656.00      692.27     24.41 o 
   4   1   5      233.72      237.03      9.92 o 
   5   1   5      159.68      169.35     13.57 o 
   6   1   5       41.60       42.12      8.97 o 
   7   1   5       42.78       54.32      8.61 o 
  -7   2   5       51.46       39.31     10.06 o 
  -6   2   5      116.59      107.60     12.57 o 
  -5   2   5      220.34      236.49     17.81 o 
  -4   2   5      481.68      476.27     16.86 o 
  -3   2   5      170.36      200.45      7.66 o 
  -2   2   5     1199.60     1164.67     49.65 o 
  -1   2   5     1559.07     1502.50     40.27 o 
   0   2   5      530.92      523.45     12.47 o 
   1   2   5     1577.98     1601.03     51.73 o 
   2   2   5     1185.05     1111.96     26.44 o 
   3   2   5      165.71      184.51      6.25 o 
   4   2   5      464.30      445.57     13.34 o 
   5   2   5      215.30      223.28      8.10 o 
   6   2   5      114.16      122.45      6.79 o 
   7   2   5       47.73       45.19      5.35 o 
  -6   3   5       51.21       61.52     10.37 o 
  -5   3   5      303.32      277.44     20.65 o 
  -4   3   5      235.27      226.10      9.75 o 
  -3   3   5     1445.00     1465.19     48.48 o 
  -2   3   5      113.19      125.03      4.14 o 
  -1   3   5     4145.76     4127.56     97.15 o 
   0   3   5      407.38      392.18      9.64 o 
   1   3   5     4216.09     4392.72    118.48 o 
   2   3   5      110.20      125.79      4.16 o 
   3   3   5     1458.18     1402.92     37.39 o 
   4   3   5      238.43      232.65      7.73 o 
   5   3   5      301.17      279.54     11.02 o 
   6   3   5       52.71       49.67     10.94 o 
  -6   4   5       35.19       32.04      8.71 o 
  -5   4   5       19.73       14.10      6.53 o 
  -4   4   5      702.23      661.17     24.18 o 
  -3   4   5      205.35      205.30     14.14 o 
  -2   4   5     2089.69     2051.69     52.96 o 
  -1   4   5      780.83      804.46     19.61 o 
   0   4   5      199.48      193.93      6.25 o 
   1   4   5      763.85      843.86     19.53 o 
   2   4   5     2067.53     2054.63     47.45 o 
   3   4   5      207.14      206.52      6.69 o 
   4   4   5      697.74      686.71     22.08 o 
   5   4   5       20.33       20.68      3.35 o 
   6   4   5       33.91       25.03      4.20 o 
  -6   5   5       21.10       21.36      7.67 o 
  -5   5   5      261.04      274.38     20.63 o 
  -4   5   5       57.47       53.19     10.53 o 
  -3   5   5       55.49       53.11      6.89 o 
  -2   5   5      807.20      832.20     22.12 o 
  -1   5   5      991.21      957.53     26.45 o 
   0   5   5        0.34        3.31      0.97 o 
   1   5   5     1021.07     1035.03     36.37 o 
   2   5   5      810.62      815.04     22.13 o 
   3   5   5       57.90       57.16      3.66 o 
   4   5   5       53.45       50.39      4.01 o 
   5   5   5      266.27      267.15     11.04 o 
   6   5   5       22.68       20.03      4.06 o 
  -6   6   5       63.60       69.20     11.10 o 
  -5   6   5      209.60      199.14     16.75 o 
  -4   6   5       33.89       33.89      4.34 o 
  -3   6   5      410.85      415.65     12.28 o 
  -2   6   5       20.68       21.06      2.18 o 
  -1   6   5      200.00      195.42      6.56 o 
   0   6   5      431.23      436.00     11.02 o 
   1   6   5      200.23      200.40      6.51 o 
   2   6   5       19.89       24.68      2.74 o 
   3   6   5      408.87      404.65     16.22 o 
   4   6   5       37.61       34.00      3.73 o 
   5   6   5      207.24      182.97      8.76 o 
   6   6   5       62.76       60.13      7.52 o 
  -5   7   5      141.54      135.17     14.23 o 
  -4   7   5       34.97       31.53      4.41 o 
  -3   7   5       45.67       42.88      3.24 o 
  -2   7   5      569.73      570.94     16.31 o 
  -1   7   5       56.61       59.37      3.19 o 
   0   7   5      861.02      835.96     37.38 o 
   1   7   5       59.70       54.57     10.17 o 
   2   7   5      580.64      574.84     19.12 o 
   3   7   5       46.51       46.21      4.08 o 
   4   7   5       31.72       37.85      4.56 o 
   5   7   5      144.84      146.93      7.73 o 
  -5   8   5       87.91       95.07     12.04 o 
  -4   8   5       11.65        8.78      4.56 o 
  -3   8   5       49.07       59.69      5.48 o 
  -2   8   5      245.66      247.09      8.28 o 
  -1   8   5      238.47      238.07      9.28 o 
   0   8   5      582.59      570.64     19.08 o 
   1   8   5      233.12      230.29      9.35 o 
   2   8   5      255.05      232.82     10.06 o 
   3   8   5       46.88       59.20      4.64 o 
   4   8   5       11.22        6.24      2.91 o 
   5   8   5       89.37       92.82      6.51 o 
  -4   9   5       14.36        9.69      3.84 o 
  -3   9   5       95.48      107.37      8.51 o 
  -2   9   5       50.33       57.70      4.36 o 
  -1   9   5       28.19       29.65      3.51 o 
   0   9   5      214.56      212.51     11.56 o 
   1   9   5       26.09       24.19      3.39 o 
   2   9   5       48.77       50.76      4.57 o 
   3   9   5       91.72       99.80      5.96 o 
   4   9   5       15.05        7.73      3.14 o 
  -3  10   5        9.61       10.68      4.66 o 
  -2  10   5      138.37      139.38      7.23 o 
  -1  10   5       89.84      102.69      5.91 o 
   0  10   5       49.15       49.82      4.65 o 
   1  10   5       87.51       95.42      5.83 o 
   2  10   5      138.70      145.45      7.40 o 
   3  10   5        9.72        9.77      3.19 o 
  -2  11   5       22.35       29.09      4.13 o 
  -1  11   5       12.11        4.21      2.89 o 
   0  11   5       32.20       43.79      5.81 o 
   1  11   5       11.61       12.88      3.29 o 
   2  11   5       23.21       27.25      4.13 o 
   0   0   6      872.33      839.44     27.67 o 
   1   0   6     3640.64     3759.70    148.67 o 
   2   0   6     5590.07     5904.63    161.76 o 
   3   0   6       68.92       90.82      3.40 o 
   4   0   6       93.13      103.40      5.83 o 
   5   0   6      544.31      523.37     19.98 o 
   6   0   6       28.04       35.19      4.95 o 
   7   0   6        5.34        1.45      6.53 o 
  -7   1   6       13.86       15.34      7.88 o 
  -6   1   6      130.11      138.18     13.71 o 
  -5   1   6       69.54       71.62      9.13 o 
  -4   1   6      221.94      197.84      9.04 o 
  -3   1   6      135.62      143.12      4.94 o 
  -2   1   6      125.77      128.61      3.93 o 
  -1   1   6      953.10      946.03     25.08 o 
   0   1   6     2732.43     2835.78     77.70 o 
   1   1   6      957.74      976.05     27.06 o 
   2   1   6      141.17      147.14      4.98 o 
   3   1   6      148.06      153.25      6.62 o 
   4   1   6      221.38      201.37      8.81 o 
   5   1   6       72.95       71.63      5.33 o 
   6   1   6      132.02      121.06     10.75 o 
   7   1   6       14.18       15.73      4.18 o 
  -6   2   6       12.03       16.59      7.05 o 
  -5   2   6      190.63      198.75     16.44 o 
  -4   2   6       76.51       85.46      8.93 o 
  -3   2   6      305.52      297.01     11.20 o 
  -2   2   6      357.42      354.00     13.84 o 
  -1   2   6      395.02      386.04      9.49 o 
   0   2   6        1.80        2.56      0.96 o 
   1   2   6      373.00      390.70      9.59 o 
   2   2   6      355.34      348.05      8.93 o 
   3   2   6      318.02      302.21     11.33 o 
   4   2   6       78.69       77.05      3.86 o 
   5   2   6      201.26      198.32      7.45 o 
   6   2   6       11.47       11.39      3.26 o 
  -6   3   6       34.43       43.04      9.54 o 
  -5   3   6      114.47      109.29     11.43 o 
  -4   3   6       48.59       55.10      8.09 o 
  -3   3   6       27.22       24.88      2.62 o 
  -2   3   6      626.84      673.99     18.27 o 
  -1   3   6     1029.71     1026.14     24.99 o 
   0   3   6       67.99       76.94      2.54 o 
   1   3   6     1059.01     1109.50     35.77 o 
   2   3   6      618.33      668.74     16.17 o 
   3   3   6       26.24       20.59      2.14 o 
   4   3   6       43.48       41.96      3.53 o 
   5   3   6      111.53       95.68      5.68 o 
   6   3   6       34.58       35.89      4.80 o 
  -6   4   6        6.84        4.46      6.53 o 
  -5   4   6      172.00      153.71     14.66 o 
  -4   4   6      103.04      112.01      7.58 o 
  -3   4   6      399.72      377.25     14.63 o 
  -2   4   6     1373.20     1365.08     35.33 o 
  -1   4   6     1129.68     1165.90     28.24 o 
   0   4   6       44.62       38.54      1.79 o 
   1   4   6     1156.04     1243.23     28.24 o 
   2   4   6     1362.88     1348.38     31.75 o 
   3   4   6      389.12      401.06     11.51 o 
   4   4   6      106.85      106.54      5.68 o 
   5   4   6      176.03      169.60     16.33 o 
   6   4   6        8.28        5.50      3.27 o 
  -6   5   6       32.14       46.66     10.06 o 
  -5   5   6       25.47       31.42      7.78 o 
  -4   5   6      197.04      198.56     14.31 o 
  -3   5   6      107.67      103.03      5.82 o 
  -2   5   6      891.99      898.57     24.07 o 
  -1   5   6       69.00       71.79      2.87 o 
   0   5   6     2578.92     2617.92     60.23 o 
   1   5   6       72.33       80.55      3.30 o 
   2   5   6      903.63      899.83     24.20 o 
   3   5   6      113.26      115.79      5.47 o 
   4   5   6      199.05      194.61      8.42 o 
   5   5   6       29.20       29.05      4.03 o 
   6   5   6       28.54       29.61      4.55 o 
  -6   6   6       11.73        5.80      6.43 o 
  -5   6   6      182.27      198.51     17.05 o 
  -4   6   6       55.15       59.19      5.06 o 
  -3   6   6       98.42       95.64      5.98 o 
  -2   6   6      260.24      261.35      8.31 o 
  -1   6   6      592.95      575.88     15.91 o 
   0   6   6       41.00       38.66      2.12 o 
   1   6   6      602.43      570.28     16.03 o 
   2   6   6      271.80      269.12      9.95 o 
   3   6   6       97.98       98.71      5.31 o 
   4   6   6       52.16       50.18      9.23 o 
   5   6   6      185.06      188.97     10.30 o 
   6   6   6       12.88       14.92      3.98 o 
  -5   7   6       48.79       47.71      9.75 o 
  -4   7   6       54.97       57.69      5.12 o 
  -3   7   6      311.89      312.79     12.88 o 
  -2   7   6       16.21       17.05      2.25 o 
  -1   7   6       91.81       86.20      3.89 o 
   0   7   6      450.18      449.06     15.26 o 
   1   7   6       87.42       84.73      4.73 o 
   2   7   6       19.16       16.03      2.78 o 
   3   7   6      313.08      297.54     11.63 o 
   4   7   6       54.26       51.68      8.46 o 
   5   7   6       47.71       35.94      4.62 o 
  -5   8   6      219.59      209.19     18.83 o 
  -4   8   6       10.19        6.87      3.56 o 
  -3   8   6       18.79       12.23      3.37 o 
  -2   8   6       50.70       57.58      3.52 o 
  -1   8   6      248.26      241.56      9.65 o 
   0   8   6      214.77      207.27      8.54 o 
   1   8   6      255.25      255.40      9.94 o 
   2   8   6       50.42       48.72      4.45 o 
   3   8   6       20.74       14.90      3.09 o 
   4   8   6       10.96       14.66      3.44 o 
   5   8   6      221.21      223.70     11.55 o 
  -4   9   6       95.97      102.86      7.26 o 
  -3   9   6       75.77       74.05      5.81 o 
  -2   9   6       18.44       13.25      5.03 o 
  -1   9   6      130.66      124.19      8.94 o 
   0   9   6       11.52       17.96      3.37 o 
   1   9   6      136.89      114.47      6.24 o 
   2   9   6       18.40       22.77      5.65 o 
   3   9   6       77.57       76.55      5.26 o 
   4   9   6       93.80       95.33      6.19 o 
  -3  10   6       51.34       56.12      7.57 o 
  -2  10   6       19.83       21.23      3.52 o 
  -1  10   6       50.45       50.68      4.61 o 
   0  10   6      136.26      141.45      7.20 o 
   1  10   6       50.45       46.42      5.19 o 
   2  10   6       19.65       25.89      3.77 o 
   3  10   6       51.55       57.76      5.41 o 
  -2  11   6       71.53       87.71      5.83 o 
  -1  11   6       59.20       51.37     15.04 o 
   0  11   6       48.76       38.38      4.47 o 
   1  11   6       58.29       59.86      5.33 o 
   2  11   6       72.13       75.39      7.68 o 
   1   0   7     1821.67     1810.14     50.31 o 
   2   0   7     2087.38     2039.15     56.67 o 
   3   0   7     4165.76     4350.97    141.11 o 
   4   0   7     1091.71     1118.36     38.42 o 
   5   0   7        2.49       10.45      3.16 o 
   6   0   7       48.38       39.70      6.28 o 
   7   0   7        0.17       -0.31      6.32 o 
  -6   1   7       38.03       30.28      8.71 o 
  -5   1   7      103.27       92.84      6.24 o 
  -4   1   7      279.32      292.39     12.06 o 
  -3   1   7      808.21      783.92     21.15 o 
  -2   1   7     2378.97     2474.69     56.72 o 
  -1   1   7     1381.40     1379.82     32.42 o 
   0   1   7     1555.80     1613.32     44.55 o 
   1   1   7     1409.76     1434.33     39.04 o 
   2   1   7     2382.23     2468.41     68.16 o 
   3   1   7      827.79      800.97     27.20 o 
   4   1   7      273.43      289.67     23.16 o 
   5   1   7      102.82      100.05      6.21 o 
   6   1   7       39.93       33.02      4.78 o 
  -6   2   7      128.41      126.94     13.61 o 
  -5   2   7      143.32      160.29     14.24 o 
  -4   2   7      151.40      154.89     12.90 o 
  -3   2   7      148.88      144.51      6.18 o 
  -2   2   7      171.72      158.45      5.67 o 
  -1   2   7      996.61      984.23     23.56 o 
   0   2   7       50.95       46.50      1.78 o 
   1   2   7     1020.49     1037.24     23.75 o 
   2   2   7      172.17      171.00      5.76 o 
   3   2   7      141.51      141.50      6.39 o 
   4   2   7      150.91      155.44      7.28 o 
   5   2   7      146.25      149.52      6.32 o 
   6   2   7      127.50      117.54      6.94 o 
  -6   3   7       82.05       75.35     12.04 o 
  -5   3   7       13.82       17.00      6.63 o 
  -4   3   7      149.46      147.37     12.79 o 
  -3   3   7       19.13       16.84      2.31 o 
  -2   3   7     1106.76     1157.31     27.39 o 
  -1   3   7      134.95      141.08      4.18 o 
   0   3   7      924.68     1031.68     24.28 o 
   1   3   7      135.82      150.87      4.27 o 
   2   3   7     1103.07     1180.93     27.53 o 
   3   3   7       19.50       24.56      2.19 o 
   4   3   7      144.63      144.28      5.66 o 
   5   3   7       16.63       19.03     10.89 o 
   6   3   7       81.08       78.77      5.91 o 
  -6   4   7       40.19       41.07      9.54 o 
  -5   4   7        9.42       12.34      6.43 o 
  -4   4   7      126.09      120.15     12.06 o 
  -3   4   7      319.50      314.13     15.88 o 
  -2   4   7      976.40      958.14     25.45 o 
  -1   4   7     1442.26     1396.41     33.03 o 
   0   4   7     1010.44      964.94     22.87 o 
   1   4   7     1432.25     1429.81     33.02 o 
   2   4   7      965.41      967.35     23.00 o 
   3   4   7      310.69      310.82      9.56 o 
   4   4   7      123.11      123.69      7.33 o 
   5   4   7        8.26        8.15      3.32 o 
   6   4   7       42.77       37.13      7.42 o 
  -6   5   7      170.29      163.92     16.42 o 
  -5   5   7        1.98        2.80      5.18 o 
  -4   5   7      111.61      113.96     11.53 o 
  -3   5   7      343.20      330.60     12.84 o 
  -2   5   7      449.14      436.39     12.49 o 
  -1   5   7      156.62      152.08      4.68 o 
   0   5   7     1300.05     1298.04     30.52 o 
   1   5   7      145.56      144.57      4.52 o 
   2   5   7      455.88      440.66     12.71 o 
   3   5   7      334.22      315.83     11.73 o 
   4   5   7      105.20      104.33      5.85 o 
   5   5   7        1.42        4.86      2.86 o 
   6   5   7      169.78      163.75      8.65 o 
  -5   6   7      156.74      164.32     15.28 o 
  -4   6   7      320.48      303.75     21.80 o 
  -3   6   7     1236.99     1227.84     41.45 o 
  -2   6   7      226.15      250.84      7.94 o 
  -1   6   7       47.15       46.98      2.79 o 
   0   6   7        0.83        2.58      1.21 o 
   1   6   7       53.21       50.89      3.14 o 
   2   6   7      223.44      237.66     10.26 o 
   3   6   7     1227.08     1177.80     52.70 o 
   4   6   7      319.67      305.59     11.92 o 
   5   6   7      155.80      151.24      7.87 o 
  -5   7   7       68.93       77.61     11.73 o 
  -4   7   7       73.35       78.46      5.77 o 
  -3   7   7       46.94       54.88      5.04 o 
  -2   7   7      614.79      604.88     16.98 o 
  -1   7   7       34.32       43.49      2.88 o 
   0   7   7       14.34       15.12      2.13 o 
   1   7   7       38.33       34.04      3.58 o 
   2   7   7      596.45      585.01     19.90 o 
   3   7   7       45.22       44.40      7.88 o 
   4   7   7       67.86       52.01      8.04 o 
   5   7   7       71.12       83.22      7.89 o 
  -5   8   7        1.93        6.22      6.74 o 
  -4   8   7       23.38       24.33      5.03 o 
  -3   8   7       62.85       58.54      5.11 o 
  -2   8   7       16.75       12.37      2.36 o 
  -1   8   7      190.84      191.10      7.91 o 
   0   8   7      861.22      886.59     35.53 o 
   1   8   7      193.67      181.57      8.02 o 
   2   8   7       15.25       10.28      2.79 o 
   3   8   7       62.65       62.08      8.77 o 
   4   8   7       23.58       16.27      3.44 o 
   5   8   7        1.63        7.25      3.46 o 
  -4   9   7       20.97       13.87      4.18 o 
  -3   9   7       28.19       22.47      5.03 o 
  -2   9   7        2.37        0.41      3.32 o 
  -1   9   7       62.54       57.34      4.55 o 
   0   9   7       75.30       81.87      6.69 o 
   1   9   7       62.07       57.70      4.52 o 
   2   9   7        2.47        3.05      2.46 o 
   3   9   7       29.33       23.22      3.68 o 
   4   9   7       22.45       20.62      3.95 o 
  -3  10   7       59.19       73.86      8.61 o 
  -2  10   7       36.20       30.07      5.81 o 
  -1  10   7       11.86       13.26      3.89 o 
   0  10   7       39.62       28.28      3.92 o 
   1  10   7       12.62       10.50      3.27 o 
   2  10   7       35.64       32.34      6.07 o 
   3  10   7       59.03       55.59     11.72 o 
  -2  11   7       12.14       10.99      4.87 o 
  -1  11   7       22.38       21.28      3.88 o 
   0  11   7        0.11        0.31      2.64 o 
   1  11   7       22.63       19.98      3.90 o 
   2  11   7       11.46       15.58      3.63 o 
   0   0   8     4698.42     4808.18    197.26 o 
   1   0   8     1458.58     1454.40     33.75 o 
   2   0   8      631.18      580.34     17.19 o 
   3   0   8       32.60       37.31      2.89 o 
   4   0   8      158.86      170.79      8.12 o 
   5   0   8      200.69      192.79      9.55 o 
   6   0   8       25.06       20.99      6.12 o 
  -6   1   8      115.47      125.15     13.40 o 
  -5   1   8      172.27      171.12      8.87 o 
  -4   1   8       94.48      102.32     13.09 o 
  -3   1   8      212.72      210.41      7.78 o 
  -2   1   8      545.96      541.91     13.28 o 
  -1   1   8     1310.45     1272.13     26.01 o 
   0   1   8     2644.32     2809.43     76.99 o 
   1   1   8     1324.90     1299.44     35.90 o 
   2   1   8      546.55      543.77     16.13 o 
   3   1   8      220.74      218.69      7.62 o 
   4   1   8      101.34      107.75      5.92 o 
   5   1   8      172.66      159.61      8.37 o 
   6   1   8      117.18      120.12      7.66 o 
  -6   2   8       91.37       68.10     11.63 o 
  -5   2   8      338.52      358.05     23.79 o 
  -4   2   8      323.89      321.03     21.30 o 
  -3   2   8      398.81      383.85     24.21 o 
  -2   2   8      201.71      223.56     11.91 o 
  -1   2   8      609.36      656.25     15.76 o 
   0   2   8     1942.04     2031.03     46.83 o 
   1   2   8      604.59      668.31     15.94 o 
   2   2   8      189.99      216.98      7.29 o 
   3   2   8      401.35      407.21     12.58 o 
   4   2   8      316.25      302.13     12.34 o 
   5   2   8      331.90      323.00     10.92 o 
   6   2   8       90.63       78.45      5.91 o 
  -6   3   8       25.03       27.27      8.81 o 
  -5   3   8      138.22      130.43     13.20 o 
  -4   3   8      160.27      154.26     13.52 o 
  -3   3   8      605.73      621.15     21.71 o 
  -2   3   8      247.00      260.10      9.68 o 
  -1   3   8      397.34      384.86      9.74 o 
   0   3   8      899.16     1126.40     26.50 o 
   1   3   8      399.38      391.13      9.81 o 
   2   3   8      234.38      259.52      7.29 o 
   3   3   8      608.39      623.06     19.02 o 
   4   3   8      160.51      158.99      6.12 o 
   5   3   8      135.84      130.30      6.94 o 
   6   3   8       25.84       24.73      6.79 o 
  -6   4   8      119.63      110.81     13.19 o 
  -5   4   8        7.40        2.07      5.70 o 
  -4   4   8      785.57      821.12     46.49 o 
  -3   4   8      303.49      293.60     11.62 o 
  -2   4   8      307.00      300.67     10.23 o 
  -1   4   8        8.18        9.60      1.25 o 
   0   4   8        0.65       -0.55      0.80 o 
   1   4   8        6.94        8.55      1.24 o 
   2   4   8      311.97      314.67      8.29 o 
   3   4   8      292.57      292.82      9.23 o 
   4   4   8      789.14      769.13     25.60 o 
   5   4   8        6.36        4.19      2.74 o 
   6   4   8      120.11      114.05      7.07 o 
  -6   5   8       10.01       14.72      7.88 o 
  -5   5   8      116.27      128.90     13.29 o 
  -4   5   8      487.78      464.53     29.73 o 
  -3   5   8      150.49      140.53     13.42 o 
  -2   5   8     1017.28     1006.16     26.62 o 
  -1   5   8     1430.09     1391.88     32.75 o 
   0   5   8       16.09       14.47      1.56 o 
   1   5   8     1415.04     1394.97     34.13 o 
   2   5   8     1032.50     1000.58     26.92 o 
   3   5   8      161.16      151.45      6.75 o 
   4   5   8      490.87      453.11     16.28 o 
   5   5   8      122.80      120.59      6.89 o 
   6   5   8        9.83       15.42      3.82 o 
  -5   6   8       28.77       23.64      7.88 o 
  -4   6   8      140.93      152.46     13.93 o 
  -3   6   8     1071.59     1079.21     36.31 o 
  -2   6   8      130.07      132.20      6.59 o 
  -1   6   8      755.36      723.89     17.64 o 
   0   6   8      311.40      299.89      8.22 o 
   1   6   8      763.86      714.19     24.89 o 
   2   6   8      119.02      117.57      5.89 o 
   3   6   8     1066.53     1016.65     33.02 o 
   4   6   8      145.20      146.35      9.46 o 
   5   6   8       30.85       27.12      4.12 o 
  -5   7   8       14.66       23.01      7.67 o 
  -4   7   8      135.40      125.41     12.68 o 
  -3   7   8       55.02       63.42      4.95 o 
  -2   7   8      104.75      106.56      6.04 o 
  -1   7   8      411.28      412.22     12.04 o 
   0   7   8      112.85      101.04      4.49 o 
   1   7   8      398.65      388.68     14.16 o 
   2   7   8      106.82      107.71      5.72 o 
   3   7   8       57.61       63.13      4.81 o 
   4   7   8      135.56      128.97      6.92 o 
   5   7   8       13.15       21.03      4.08 o 
  -4   8   8       28.76       19.49      7.47 o 
  -3   8   8       37.17       39.78      4.68 o 
  -2   8   8      301.31      291.74     12.25 o 
  -1   8   8       13.96       14.37      2.63 o 
   0   8   8        6.44        4.33      3.47 o 
   1   8   8       13.22       16.04      5.13 o 
   2   8   8      300.30      293.90     11.49 o 
   3   8   8       37.06       32.26      3.94 o 
   4   8   8       27.99       40.13      7.15 o 
  -4   9   8       35.42       40.65      9.13 o 
  -3   9   8       18.65       23.16      4.11 o 
  -2   9   8       51.14       34.34      5.71 o 
  -1   9   8      117.88      111.44      6.02 o 
   0   9   8       20.40       18.00      3.15 o 
   1   9   8      119.45      114.25      6.26 o 
   2   9   8       48.80       45.96      4.45 o 
   3   9   8       18.87       19.08      6.01 o 
   4   9   8       36.23       36.11      4.61 o 
  -3  10   8       42.82       36.61      6.53 o 
  -2  10   8        3.84       -0.10      3.73 o 
  -1  10   8       74.68       73.47      5.21 o 
   0  10   8        0.48       -0.31      2.45 o 
   1  10   8       74.60       77.73      6.90 o 
   2  10   8        3.75        3.50      2.66 o 
   3  10   8       43.63       47.69      5.15 o 
  -1  11   8        3.25        1.66      3.32 o 
   0  11   8        5.33        4.17      4.15 o 
   1  11   8        3.25        3.69      2.96 o 
   1   0   9       21.29       22.01      1.75 o 
   2   0   9     1111.13     1085.13     31.04 o 
   3   0   9      359.64      337.15     11.15 o 
   4   0   9      482.53      474.89     18.01 o 
   5   0   9       43.39       39.67      6.79 o 
   6   0   9        6.35        4.49      3.56 o 
  -6   1   9       29.55       42.00      9.54 o 
  -5   1   9       60.36       48.90     15.36 o 
  -4   1   9        0.49        1.43      2.90 o 
  -3   1   9      433.69      417.99     13.30 o 
  -2   1   9      125.50      118.25      3.62 o 
  -1   1   9     1201.19     1235.71     25.20 o 
   0   1   9     1209.21     1289.72     29.92 o 
   1   1   9     1189.20     1241.57     34.81 o 
   2   1   9      119.33      117.25      4.72 o 
   3   1   9      431.95      406.43     12.99 o 
   4   1   9        0.60        1.19      2.12 o 
   5   1   9       58.40       41.21      4.74 o 
   6   1   9       30.55       32.62      5.00 o 
  -6   2   9       73.55       86.75     11.62 o 
  -5   2   9       19.36       20.94      7.05 o 
  -4   2   9       56.83       61.43      7.99 o 
  -3   2   9      202.56      191.39     10.04 o 
  -2   2   9     1297.46     1335.30     37.83 o 
  -1   2   9       99.31       95.04      2.90 o 
   0   2   9      339.12      345.05      8.67 o 
   1   2   9       96.55       90.48      3.12 o 
   2   2   9     1275.47     1360.93     37.94 o 
   3   2   9      197.52      190.37      8.17 o 
   4   2   9       57.67       54.83      4.31 o 
   5   2   9       19.61       21.80      3.06 o 
   6   2   9       75.56       76.15      5.76 o 
  -6   3   9        5.70       11.09      7.26 o 
  -5   3   9      322.53      313.30     22.21 o 
  -4   3   9      361.04      362.52     24.55 o 
  -3   3   9       37.15       41.70      6.64 o 
  -2   3   9      270.87      254.43      8.51 o 
  -1   3   9      298.68      311.02      8.15 o 
   0   3   9      233.05      251.41      6.70 o 
   1   3   9      305.64      324.09      8.29 o 
   2   3   9      267.68      254.63      7.10 o 
   3   3   9       38.35       45.26      2.81 o 
   4   3   9      378.57      372.08     15.76 o 
   5   3   9      321.05      279.69     11.68 o 
   6   3   9        4.79        0.06      3.04 o 
  -6   4   9      120.96      126.18     14.23 o 
  -5   4   9       30.86       20.12      7.36 o 
  -4   4   9      299.54      312.18     21.80 o 
  -3   4   9      262.89      238.95     17.73 o 
  -2   4   9      151.64      145.86      5.94 o 
  -1   4   9      376.27      401.62     10.11 o 
   0   4   9     1268.67     1268.93     29.88 o 
   1   4   9      357.70      381.15     10.05 o 
   2   4   9      159.83      160.21      4.98 o 
   3   4   9      275.76      266.87     12.40 o 
   4   4   9      301.58      297.23     11.68 o 
   5   4   9       33.49       24.21      3.93 o 
   6   4   9      122.56      119.30      8.98 o 
  -6   5   9        8.98        6.01      7.26 o 
  -5   5   9       62.68       56.24     10.06 o 
  -4   5   9       48.24       43.05      8.30 o 
  -3   5   9      111.71      119.99      6.32 o 
  -2   5   9      345.83      349.02     11.51 o 
  -1   5   9      832.12      812.83     20.11 o 
   0   5   9        9.91        9.59      1.73 o 
   1   5   9      839.55      844.53     20.13 o 
   2   5   9      358.71      348.26     10.59 o 
   3   5   9      109.48      106.76      5.81 o 
   4   5   9       48.16       45.28     12.03 o 
   5   5   9       62.23       55.77      5.24 o 
   6   5   9        8.70       12.12      3.87 o 
  -5   6   9      133.95      143.67     14.54 o 
  -4   6   9      183.80      199.70     16.02 o 
  -3   6   9       55.59       62.92      4.81 o 
  -2   6   9      695.44      664.62     23.76 o 
  -1   6   9       62.45       62.53      2.97 o 
   0   6   9       22.34       33.73      2.31 o 
   1   6   9       65.58       63.85      4.19 o 
   2   6   9      726.83      674.39     21.94 o 
   3   6   9       51.96       51.51      4.26 o 
   4   6   9      185.29      179.00      8.45 o 
   5   6   9      132.25      138.23      7.74 o 
  -5   7   9       12.93       21.77      8.09 o 
  -4   7   9       66.67       64.23     10.07 o 
  -3   7   9      526.65      537.26     19.65 o 
  -2   7   9      128.31      133.39      8.11 o 
  -1   7   9      442.67      442.67     13.13 o 
   0   7   9       51.18       50.05      3.22 o 
   1   7   9      453.80      455.03     15.54 o 
   2   7   9      131.99      141.99      6.70 o 
   3   7   9      517.71      491.00     17.87 o 
   4   7   9       66.38       56.30      4.88 o 
   5   7   9       12.11        8.59      3.50 o 
  -4   8   9       13.52        7.57      6.12 o 
  -3   8   9       74.37       73.04      5.69 o 
  -2   8   9      142.61      149.07      7.67 o 
  -1   8   9      314.67      341.36     12.46 o 
   0   8   9       30.66       25.92      3.37 o 
   1   8   9      316.45      333.63     12.57 o 
   2   8   9      143.00      146.27      7.18 o 
   3   8   9       77.74       72.63      4.99 o 
   4   8   9       13.64       13.10      3.38 o 
  -4   9   9      117.96      117.76     12.77 o 
  -3   9   9        1.17       -3.16      3.89 o 
  -2   9   9       70.33       82.19      7.47 o 
  -1   9   9        2.77        4.24      2.53 o 
   0   9   9       51.91       58.92      4.65 o 
   1   9   9        3.13        4.20      2.60 o 
   2   9   9       69.26       82.63      5.45 o 
   3   9   9        1.21       -3.17      2.12 o 
   4   9   9      118.92      112.96      9.92 o 
  -3  10   9       85.28      101.40      9.03 o 
  -2  10   9       27.87       25.61      5.70 o 
  -1  10   9       25.25       35.23      9.85 o 
   0  10   9        2.90       -0.16      2.45 o 
   1  10   9       24.28       30.11      4.82 o 
   2  10   9       26.56       28.21      4.13 o 
   3  10   9       86.73       96.63      6.44 o 
  -1  11   9       20.51       29.24      5.91 o 
   0  11   9        9.85        3.74      3.37 o 
   1  11   9       20.79       24.43      4.12 o 
   0   0  10      730.15      748.30     25.12 o 
   1   0  10       10.58       14.40      2.15 o 
   2   0  10       48.88       59.77      3.19 o 
   3   0  10      156.31      159.39      6.42 o 
   4   0  10       90.19       81.98      5.92 o 
   5   0  10       33.49       24.53      5.96 o 
   6   0  10        4.04        5.28      3.62 o 
  -6   1  10        8.08        4.04      6.74 o 
  -5   1  10      139.69      127.15      7.73 o 
  -4   1  10      244.58      239.64     10.69 o 
  -3   1  10      204.42      196.75      7.54 o 
  -2   1  10       20.68       16.09      1.98 o 
  -1   1  10      553.29      596.80     12.51 o 
   0   1  10      446.24      516.72     12.55 o 
   1   1  10      548.68      591.68     17.45 o 
   2   1  10       20.64       15.00      3.27 o 
   3   1  10      205.90      199.11      7.42 o 
   4   1  10      245.54      232.93     10.33 o 
   5   1  10      135.76      135.67      7.57 o 
   6   1  10        9.27        8.19      3.64 o 
  -6   2  10       17.99       12.86      7.57 o 
  -5   2  10      143.07      163.48     14.55 o 
  -4   2  10      364.98      383.97     25.08 o 
  -3   2  10       32.96       42.79      4.69 o 
  -2   2  10      489.60      506.12     19.51 o 
  -1   2  10     1501.47     1541.03     35.92 o 
   0   2  10      505.54      560.23     13.56 o 
   1   2  10     1506.64     1558.06     36.13 o 
   2   2  10      493.71      500.81     15.19 o 
   3   2  10       29.78       30.36      4.08 o 
   4   2  10      371.21      386.53     15.08 o 
   5   2  10      137.53      147.59      6.48 o 
   6   2  10       15.91       20.61      4.98 o 
  -6   3  10      164.44      176.79     16.63 o 
  -5   3  10      105.76       99.38     11.73 o 
  -4   3  10       59.68       77.00      9.24 o 
  -3   3  10      216.77      220.26     15.26 o 
  -2   3  10      155.84      158.59      6.42 o 
  -1   3  10      419.37      416.43     10.38 o 
   0   3  10     2316.55     2281.81     52.63 o 
   1   3  10      419.01      410.40     10.49 o 
   2   3  10      162.75      164.04      5.10 o 
   3   3  10      214.19      224.89      6.80 o 
   4   3  10       60.87       73.51      4.20 o 
   5   3  10      102.90       96.91      6.01 o 
   6   3  10      158.98      153.50      8.48 o 
  -6   4  10       41.45       40.24     10.37 o 
  -5   4  10      107.50      105.92     12.25 o 
  -4   4  10      295.05      310.43     21.79 o 
  -3   4  10      161.63      173.94     13.52 o 
  -2   4  10      337.99      346.04     11.18 o 
  -1   4  10      779.18      779.23     18.35 o 
   0   4  10       14.98       18.92      1.65 o 
   1   4  10      754.70      732.48     18.31 o 
   2   4  10      338.90      337.31      9.22 o 
   3   4  10      159.31      165.64      6.29 o 
   4   4  10      306.24      304.78     11.96 o 
   5   4  10      101.98      106.12      6.40 o 
   6   4  10       40.23       47.74      5.58 o 
  -5   5  10       17.74       28.30      7.98 o 
  -4   5  10       15.45       12.03      6.12 o 
  -3   5  10      687.31      702.05     39.24 o 
  -2   5  10      187.42      184.97      7.17 o 
  -1   5  10       32.64       38.14      2.65 o 
   0   5  10      323.74      327.17      9.38 o 
   1   5  10       31.77       31.32      2.29 o 
   2   5  10      191.47      190.13      6.63 o 
   3   5  10      667.97      644.39     21.93 o 
   4   5  10       13.85       10.15      2.98 o 
   5   5  10       16.84       19.09      5.91 o 
  -5   6  10       17.00       22.50      8.09 o 
  -4   6  10       10.04       18.14      6.74 o 
  -3   6  10      358.72      385.80     24.22 o 
  -2   6  10      560.06      593.71     26.23 o 
  -1   6  10      270.34      250.33      7.27 o 
   0   6  10       53.30       54.49      3.49 o 
   1   6  10      267.36      252.70      8.97 o 
   2   6  10      566.48      542.11     18.88 o 
   3   6  10      348.38      353.64     13.47 o 
   4   6  10       10.68       12.72      3.11 o 
   5   6  10       16.27       15.24      3.58 o 
  -5   7  10        7.05        2.07      6.43 o 
  -4   7  10       86.06       60.62     10.28 o 
  -3   7  10      117.19      128.18     11.63 o 
  -2   7  10       83.06       79.16      5.35 o 
  -1   7  10      142.61      137.68      4.93 o 
   0   7  10       39.75       35.21      5.10 o 
   1   7  10      138.31      139.24      6.57 o 
   2   7  10       82.79       77.58      4.91 o 
   3   7  10      115.40      110.20      6.21 o 
   4   7  10       85.27       79.80      5.59 o 
   5   7  10        8.76        9.97      5.70 o 
  -4   8  10      196.09      221.29     17.68 o 
  -3   8  10       13.89        8.29      5.18 o 
  -2   8  10      152.92      154.89      7.91 o 
  -1   8  10      129.09      137.37      9.46 o 
   0   8  10        9.57       10.35      2.56 o 
   1   8  10      129.71      136.11      6.72 o 
   2   8  10      154.95      147.60     10.08 o 
   3   8  10       14.63       17.48      4.61 o 
   4   8  10      196.03      197.28      9.54 o 
  -3   9  10        8.95        7.53      3.59 o 
  -2   9  10       68.48       68.90      6.85 o 
  -1   9  10       22.81       17.11      4.67 o 
   0   9  10       86.25       86.36      5.35 o 
   1   9  10       21.64       21.66      3.52 o 
   2   9  10       64.37       55.33      4.82 o 
   3   9  10        8.29        8.98      3.16 o 
  -2  10  10       10.59       12.23      5.08 o 
  -1  10  10      159.55      157.87     11.43 o 
   0  10  10        0.15       -1.23      2.45 o 
   1  10  10      159.17      181.74      8.55 o 
   2  10  10        9.85        9.07      4.72 o 
   0  11  10        1.12        0.59      3.06 o 
   1   0  11      587.17      615.65     14.88 o 
   2   0  11      166.89      153.34      5.93 o 
   3   0  11        1.19       -2.66      1.77 o 
   4   0  11        1.62        0.12      3.99 o 
   5   0  11      272.44      272.06     12.37 o 
   6   0  11        8.68       11.44      4.77 o 
  -6   1  11      166.76      176.70     16.53 o 
  -5   1  11        7.11        5.27      5.86 o 
  -4   1  11        4.48        3.68      2.79 o 
  -3   1  11      113.12      108.40      5.18 o 
  -2   1  11      425.05      435.57     13.63 o 
  -1   1  11      145.28      128.03      4.00 o 
   0   1  11      338.58      362.59      9.15 o 
   1   1  11      132.61      116.12      4.73 o 
   2   1  11      423.05      430.26     13.47 o 
   3   1  11      111.58       97.07      4.83 o 
   4   1  11        4.47        0.28      2.56 o 
   5   1  11        7.25        8.70      7.05 o 
   6   1  11      166.20      165.51      9.56 o 
  -6   2  11       38.08       59.94     11.10 o 
  -5   2  11       60.57       64.33     10.48 o 
  -4   2  11       38.38       38.27      7.26 o 
  -3   2  11      914.93      878.26     36.21 o 
  -2   2  11      342.78      343.30     15.16 o 
  -1   2  11     1613.24     1698.68     47.10 o 
   0   2  11      339.82      320.24      9.55 o 
   1   2  11     1619.51     1686.88     39.37 o 
   2   2  11      332.28      334.02     10.88 o 
   3   2  11      919.32      915.42     26.58 o 
   4   2  11       41.42       36.74      4.31 o 
   5   2  11       59.99       69.45      4.91 o 
   6   2  11       38.04       46.74      5.50 o 
  -6   3  11        7.91       10.78      7.46 o 
  -5   3  11       82.21       85.74     10.90 o 
  -4   3  11      708.93      717.01     42.49 o 
  -3   3  11      866.98      843.27     35.13 o 
  -2   3  11     1169.45     1137.23     45.22 o 
  -1   3  11      101.97      120.78      4.78 o 
   0   3  11       74.91       84.20      3.08 o 
   1   3  11      104.39      119.63      4.03 o 
   2   3  11     1179.13     1179.49     27.87 o 
   3   3  11      873.32      872.72     21.40 o 
   4   3  11      731.42      708.84     20.45 o 
   5   3  11       85.84       78.13      5.50 o 
   6   3  11        8.07        2.67      3.22 o 
  -6   4  11       23.94       38.26     10.26 o 
  -5   4  11        8.19        9.43      6.63 o 
  -4   4  11      179.65      187.75     15.29 o 
  -3   4  11     1594.26     1619.36     86.82 o 
  -2   4  11      690.23      689.26     20.81 o 
  -1   4  11      219.80      230.36      7.72 o 
   0   4  11      299.13      307.97      8.29 o 
   1   4  11      202.42      210.38      6.29 o 
   2   4  11      692.94      700.20     17.30 o 
   3   4  11     1581.34     1589.43     42.48 o 
   4   4  11      171.17      172.35      8.17 o 
   5   4  11        8.16       10.70      3.33 o 
   6   4  11       23.85       22.65      5.70 o 
  -5   5  11       12.17        7.88      6.63 o 
  -4   5  11      116.40      121.01     11.95 o 
  -3   5  11       54.75       46.17      7.89 o 
  -2   5  11      921.37      932.55     31.89 o 
  -1   5  11      152.01      147.76      5.83 o 
   0   5  11        1.05        0.34      1.22 o 
   1   5  11      140.68      134.63      4.63 o 
   2   5  11      913.66      867.47     24.44 o 
   3   5  11       56.49       60.36      4.61 o 
   4   5  11      116.01      104.87      6.11 o 
   5   5  11       11.39        5.96      4.20 o 
  -5   6  11       90.84       96.53     12.14 o 
  -4   6  11      104.13      110.90     11.63 o 
  -3   6  11      332.01      334.08     22.12 o 
  -2   6  11       72.62       72.33      4.35 o 
  -1   6  11      162.75      149.28      8.16 o 
   0   6  11       22.47       20.93      2.06 o 
   1   6  11      160.27      152.71     13.09 o 
   2   6  11       71.83       74.27      4.70 o 
   3   6  11      329.51      326.77     19.25 o 
   4   6  11      103.24       95.95      6.02 o 
   5   6  11       86.90       81.35      6.21 o 
  -4   7  11       23.68       22.29      7.47 o 
  -3   7  11       42.06       38.79      7.68 o 
  -2   7  11      145.72      142.97      7.34 o 
  -1   7  11       53.15       50.51      3.75 o 
   0   7  11      286.84      273.77     11.89 o 
   1   7  11       55.44       47.93      5.14 o 
   2   7  11      142.57      141.16      7.85 o 
   3   7  11       44.61       36.55     10.22 o 
   4   7  11       24.63       29.29      4.28 o 
  -4   8  11       26.06       16.80      7.26 o 
  -3   8  11       48.22       46.89      8.40 o 
  -2   8  11      112.13      118.33      6.80 o 
  -1   8  11       63.47       71.29      6.85 o 
   0   8  11      406.14      384.76     25.70 o 
   1   8  11       63.11       74.30      4.96 o 
   2   8  11      115.80      121.19      6.57 o 
   3   8  11       52.40       61.45      5.20 o 
   4   8  11       26.67       21.62      4.14 o 
  -3   9  11        4.33        8.08      5.70 o 
  -2   9  11       77.20       86.97      7.78 o 
  -1   9  11        0.04        1.35      3.63 o 
   0   9  11       16.99       22.81      4.61 o 
   1   9  11        0.11       -0.55      2.85 o 
   2   9  11       73.78       83.59      5.66 o 
   3   9  11        4.42        9.61      3.29 o 
  -2  10  11        6.48       12.75      5.08 o 
  -1  10  11       33.09       31.73      6.01 o 
   0  10  11       93.95       96.11      6.01 o 
   1  10  11       31.98       43.90      4.71 o 
   2  10  11        5.73        7.92      3.29 o 
   0   0  12     1089.13     1101.87     36.63 o 
   1   0  12       94.77       91.34      4.05 o 
   2   0  12      376.57      387.30     12.42 o 
   3   0  12      245.96      249.70      9.07 o 
   4   0  12       51.01       51.04     10.38 o 
   5   0  12       11.28        6.90      3.39 o 
   6   0  12       18.49       19.54      4.65 o 
  -6   1  12       87.89       86.25     12.87 o 
  -5   1  12      345.52      331.25     29.31 o 
  -4   1  12       97.04       87.95      5.86 o 
  -3   1  12      224.59      226.79      8.68 o 
  -2   1  12      117.95      120.44      5.21 o 
  -1   1  12      341.20      337.77      8.58 o 
   0   1  12        0.26        0.50      1.04 o 
   1   1  12      326.99      320.90     10.44 o 
   2   1  12      114.18      113.55      4.98 o 
   3   1  12      225.27      235.10      8.50 o 
   4   1  12       93.25       80.12      5.54 o 
   5   1  12      342.94      320.91     14.06 o 
   6   1  12       89.80       79.67     22.84 o 
  -6   2  12        4.77       12.33      7.67 o 
  -5   2  12      128.25      141.81     13.82 o 
  -4   2  12      140.26      146.25     12.58 o 
  -3   2  12       42.32       44.25      5.36 o 
  -2   2  12      428.28      427.48     18.31 o 
  -1   2  12      596.96      608.70     17.57 o 
   0   2  12      280.18      247.56      6.73 o 
   1   2  12      588.84      586.51     14.72 o 
   2   2  12      422.05      416.45     13.23 o 
   3   2  12       45.15       45.88      3.56 o 
   4   2  12      140.26      135.21      7.28 o 
   5   2  12      128.86      135.25      6.42 o 
   6   2  12        5.07        3.76      3.47 o 
  -6   3  12       49.73       64.41     11.62 o 
  -5   3  12       46.63       47.71      9.85 o 
  -4   3  12      195.64      196.24     15.92 o 
  -3   3  12      341.07      344.97     16.40 o 
  -2   3  12      410.25      415.90     18.17 o 
  -1   3  12      247.15      238.84      8.04 o 
   0   3  12     1487.65     1558.72     36.37 o 
   1   3  12      249.67      236.13      6.71 o 
   2   3  12      408.13      410.22     10.94 o 
   3   3  12      344.90      338.73      9.70 o 
   4   3  12      189.95      193.81      7.46 o 
   5   3  12       48.77       56.99      5.39 o 
   6   3  12       50.43       45.95      5.60 o 
  -5   4  12       34.05       31.94      8.71 o 
  -4   4  12       58.24       56.24      9.13 o 
  -3   4  12       53.17       70.05      6.45 o 
  -2   4  12      212.19      214.83     11.19 o 
  -1   4  12      514.69      545.61     17.15 o 
   0   4  12      670.32      706.37     17.32 o 
   1   4  12      524.45      524.07     13.44 o 
   2   4  12      216.55      219.10      6.66 o 
   3   4  12       54.00       58.39      3.78 o 
   4   4  12       53.90       50.83      4.75 o 
   5   4  12       33.85       39.01      4.77 o 
  -5   5  12      126.43      133.88     14.02 o 
  -4   5  12      207.53      203.21     16.54 o 
  -3   5  12       11.34       10.57      5.29 o 
  -2   5  12      244.64      238.37     12.46 o 
  -1   5  12      114.99      116.02      4.99 o 
   0   5  12       49.75       45.01      2.66 o 
   1   5  12      109.82      105.26      4.01 o 
   2   5  12      246.26      254.60      8.43 o 
   3   5  12       14.16       16.47      3.08 o 
   4   5  12      209.52      200.17      9.10 o 
   5   5  12      128.00      122.20      7.23 o 
  -5   6  12       32.84       29.86      8.81 o 
  -4   6  12      155.29      184.90     15.49 o 
  -3   6  12       68.13       70.98      8.72 o 
  -2   6  12       14.53       10.34      3.33 o 
  -1   6  12      184.89      187.18      7.24 o 
   0   6  12       27.47       28.56      3.64 o 
   1   6  12      189.41      194.02     13.34 o 
   2   6  12       14.23       15.65      2.86 o 
   3   6  12       73.21       71.06      4.87 o 
   4   6  12      158.09      159.56      8.11 o 
   5   6  12       32.70       33.51      9.90 o 
  -4   7  12       44.28       31.53      8.50 o 
  -3   7  12      248.80      246.45     18.12 o 
  -2   7  12       58.30       55.22      4.73 o 
  -1   7  12      147.60      148.91      6.46 o 
   0   7  12       45.85       53.39      7.24 o 
   1   7  12      144.78      146.11      7.01 o 
   2   7  12       61.74       47.83      8.87 o 
   3   7  12      254.97      244.55     10.42 o 
   4   7  12       42.71       46.03      4.99 o 
  -4   8  12      160.19      179.98     15.48 o 
  -3   8  12       68.92       78.24      9.44 o 
  -2   8  12      130.06      137.92      7.29 o 
  -1   8  12        4.04        4.99      2.94 o 
   0   8  12       86.98       91.17      5.39 o 
   1   8  12        4.79        7.61      2.73 o 
   2   8  12      129.08      117.98      6.69 o 
   3   8  12       70.89       70.57      6.33 o 
   4   8  12      159.26      133.12     10.60 o 
  -2   9  12       46.44       51.34      6.74 o 
  -1   9  12      113.81      129.09      9.66 o 
   0   9  12       69.99       74.82      7.16 o 
   1   9  12      112.56      126.34      6.94 o 
   2   9  12       45.03       42.23      6.28 o 
   3   9  12        3.92        3.23      2.89 o 
  -1  10  12       47.87       60.78      7.68 o 
   0  10  12       84.53      102.13      8.82 o 
   1  10  12       49.63       43.91      4.93 o 
   1   0  13        5.46       13.30      2.12 o 
   2   0  13      587.08      601.89     18.40 o 
   3   0  13       59.86       59.51      3.99 o 
   4   0  13        2.78        5.30      2.51 o 
   5   0  13      152.12      162.11      8.94 o 
   6   0  13       74.27       69.57     10.90 o 
  -6   1  13       43.00       33.19      9.54 o 
  -5   1  13       35.21       34.72      5.03 o 
  -4   1  13      173.70      177.54      8.77 o 
  -3   1  13      324.94      331.60     11.62 o 
  -2   1  13      295.45      311.68     10.47 o 
  -1   1  13      961.30      954.09     27.70 o 
   0   1  13       16.62       18.98      2.93 o 
   1   1  13      974.44      962.47     27.60 o 
   2   1  13      303.37      303.29     10.31 o 
   3   1  13      330.72      332.47     11.41 o 
   4   1  13      164.06      160.84      7.16 o 
   5   1  13       34.18       39.48      4.91 o 
   6   1  13       43.28       34.58      5.37 o 
  -6   2  13       48.12       50.82     11.20 o 
  -5   2  13        4.29        3.52      6.12 o 
  -4   2  13      214.87      216.61     15.93 o 
  -3   2  13      231.36      217.27     12.06 o 
  -2   2  13     1141.77     1165.20     45.49 o 
  -1   2  13       73.87       76.39      3.90 o 
   0   2  13      404.94      390.64     10.02 o 
   1   2  13       74.83       77.58      3.62 o 
   2   2  13     1123.76     1110.43     32.55 o 
   3   2  13      235.54      238.67      8.66 o 
   4   2  13      207.27      186.46     10.39 o 
   5   2  13        4.21        5.46      2.63 o 
   6   2  13       48.31       40.93      5.30 o 
  -5   3  13        2.88        5.29      6.32 o 
  -4   3  13       85.54       96.44     10.28 o 
  -3   3  13      380.31      371.58     18.07 o 
  -2   3  13      627.56      643.00     31.66 o 
  -1   3  13      171.08      172.59      6.43 o 
   0   3  13        1.88        2.45      1.56 o 
   1   3  13      179.72      177.77      5.44 o 
   2   3  13      622.44      626.58     15.93 o 
   3   3  13      397.34      397.67     10.88 o 
   4   3  13       81.59       82.36      8.68 o 
   5   3  13        2.61        2.93      4.56 o 
  -5   4  13       36.02       54.65     10.16 o 
  -4   4  13       13.08        2.70      5.39 o 
  -3   4  13      167.17      152.32     11.80 o 
  -2   4  13      459.92      453.59     19.76 o 
  -1   4  13      101.22      104.91      4.71 o 
   0   4  13      693.27      687.17     16.87 o 
   1   4  13      102.47       99.07      3.78 o 
   2   4  13      446.47      441.94     11.85 o 
   3   4  13      172.79      175.56      9.90 o 
   4   4  13       13.78       10.51      2.62 o 
   5   4  13       35.66       38.68      6.53 o 
  -5   5  13       56.91       58.72     11.00 o 
  -4   5  13       32.65       32.67      7.98 o 
  -3   5  13      248.23      235.68     25.26 o 
  -2   5  13       58.45       50.16      5.43 o 
  -1   5  13      194.52      189.50      8.16 o 
   0   5  13       43.87       46.42      2.67 o 
   1   5  13      192.63      180.73      8.32 o 
   2   5  13       56.44       57.72      3.51 o 
   3   5  13      252.50      246.78      8.58 o 
   4   5  13       33.70       36.57      4.36 o 
   5   5  13       57.03       70.76      8.20 o 
  -4   6  13        7.40       11.19      6.53 o 
  -3   6  13      156.15      161.22     13.62 o 
  -2   6  13      107.95      106.32     14.44 o 
  -1   6  13      212.55      229.09     13.04 o 
   0   6  13        2.38        6.35      1.75 o 
   1   6  13      212.32      210.63      7.60 o 
   2   6  13      108.29      124.42     11.48 o 
   3   6  13      157.77      159.68     14.35 o 
   4   6  13        7.70        9.30      3.23 o 
  -4   7  13       46.22       71.88     10.89 o 
  -3   7  13       21.24       32.35      7.15 o 
  -2   7  13       27.57       29.52      5.60 o 
  -1   7  13       23.22       25.98      3.21 o 
   0   7  13        2.42        1.47      2.63 o 
   1   7  13       22.25       19.68      3.18 o 
   2   7  13       24.44       33.06      3.91 o 
   3   7  13       19.83       23.45      3.74 o 
   4   7  13       43.34       53.50      5.42 o 
  -3   8  13        0.17       -0.83      5.08 o 
  -2   8  13      368.21      391.66     24.31 o 
  -1   8  13       24.69       25.08      4.24 o 
   0   8  13       14.61       31.41      5.49 o 
   1   8  13       25.07       20.51      3.50 o 
   2   8  13      370.55      377.16     26.87 o 
   3   8  13        0.19       -3.81      2.54 o 
  -1   9  13       13.34        5.81      3.94 o 
   0   9  13        0.12        5.18      4.04 o 
   1   9  13       12.23       17.70      3.84 o 
   2   9  13       60.98       59.18      5.42 o 
  -1  10  13        8.36        3.84      4.35 o 
   0  10  13        7.22        7.15      4.46 o 
   1  10  13        8.16        0.83      5.13 o 
   0   0  14        0.34        0.72      1.87 o 
   1   0  14     1138.23     1115.57     31.90 o 
   2   0  14      120.38      126.00      5.53 o 
   3   0  14       76.94       69.43      4.36 o 
   4   0  14       40.77       34.45      4.02 o 
   5   0  14        8.79       10.34      3.79 o 
  -5   1  14       60.82       62.98     10.38 o 
  -4   1  14      153.92      155.80      7.45 o 
  -3   1  14      316.10      343.87     12.00 o 
  -2   1  14      179.19      174.81      7.12 o 
  -1   1  14      186.29      190.09      7.02 o 
   0   1  14      927.56      897.14     25.84 o 
   1   1  14      184.01      192.23      7.00 o 
   2   1  14      183.83      188.98      7.13 o 
   3   1  14      332.38      340.15     11.76 o 
   4   1  14      156.67      164.21     17.58 o 
   5   1  14       65.22       70.57      6.38 o 
  -5   2  14      139.23      138.70     13.82 o 
  -4   2  14      187.66      204.40     15.92 o 
  -3   2  14      238.29      254.45     15.26 o 
  -2   2  14      446.09      445.12     19.41 o 
  -1   2  14      206.37      216.27     10.55 o 
   0   2  14        9.80       10.50      1.43 o 
   1   2  14      202.05      213.13      6.32 o 
   2   2  14      437.97      443.98     18.11 o 
   3   2  14      233.13      245.98      9.11 o 
   4   2  14      193.49      194.48     10.98 o 
   5   2  14      136.49      129.13      6.31 o 
  -5   3  14       39.02       35.99      8.92 o 
  -4   3  14       32.47       33.60      7.88 o 
  -3   3  14       66.06       58.55      8.56 o 
  -2   3  14      128.83      136.83     13.25 o 
  -1   3  14      134.97      132.13     12.48 o 
   0   3  14       21.92       18.42      2.58 o 
   1   3  14      129.53      125.13      4.40 o 
   2   3  14      123.94      128.49      4.68 o 
   3   3  14       68.36       71.66      3.62 o 
   4   3  14       31.84       32.73      3.50 o 
   5   3  14       39.68       33.93      3.90 o 
  -5   4  14       16.51       21.87      7.77 o 
  -4   4  14      222.43      238.84     17.90 o 
  -3   4  14       54.64       48.68      6.13 o 
  -2   4  14      122.77      123.00      7.97 o 
  -1   4  14      102.08      103.35      6.58 o 
   0   4  14       14.96       19.24      2.47 o 
   1   4  14      102.34       97.67      3.86 o 
   2   4  14      122.22      125.02      4.67 o 
   3   4  14       53.36       54.24      3.88 o 
   4   4  14      216.92      210.27     11.17 o 
   5   4  14       16.90       15.19      3.74 o 
  -5   5  14      115.83      123.05     13.91 o 
  -4   5  14       16.95       18.14      6.95 o 
  -3   5  14      198.74      194.60     26.32 o 
  -2   5  14       90.54       81.76      6.63 o 
  -1   5  14       26.17       35.14      3.59 o 
   0   5  14      271.18      265.27     13.63 o 
   1   5  14       29.38       29.57      2.51 o 
   2   5  14       95.83       89.42      4.41 o 
   3   5  14      195.92      200.99      7.57 o 
   4   5  14       16.93       15.73      3.45 o 
   5   5  14      116.75      121.63      7.39 o 
  -4   6  14       24.66       28.20      7.98 o 
  -3   6  14       29.48       28.52      7.05 o 
  -2   6  14       22.81       26.16      4.75 o 
  -1   6  14      682.93      681.71     39.62 o 
   0   6  14      164.67      187.05     11.63 o 
   1   6  14      687.91      652.21     25.16 o 
   2   6  14       22.94       26.65      4.42 o 
   3   6  14       28.87       30.96      4.02 o 
   4   6  14       22.16       22.90      4.07 o 
  -4   7  14       14.32       26.54      7.88 o 
  -3   7  14       73.82       81.46      9.55 o 
  -2   7  14       58.55       65.66      6.48 o 
  -1   7  14       51.81       53.05      4.71 o 
   0   7  14      113.56      132.62      7.33 o 
   1   7  14       51.40       49.08      3.86 o 
   2   7  14       58.24       72.58      5.10 o 
   3   7  14       70.34       64.00      5.76 o 
   4   7  14       14.59       24.68      4.25 o 
  -3   8  14       93.50      111.59     11.11 o 
  -2   8  14       34.94       59.52      7.67 o 
  -1   8  14        1.91        0.39      4.92 o 
   0   8  14       35.75       43.87      6.43 o 
   1   8  14        2.17        4.35      2.86 o 
   2   8  14       35.30       47.35      4.86 o 
   3   8  14       91.11       91.33      9.19 o 
  -1   9  14       51.89       41.49      6.43 o 
   0   9  14       21.73       21.77      5.29 o 
   1   9  14       51.36       54.12      5.13 o 
   2   9  14        8.58       11.57      3.58 o 
   1   0  15      765.07      754.76     22.26 o 
   2   0  15      590.87      606.03     19.82 o 
   3   0  15      653.15      693.49     24.88 o 
   4   0  15       93.71       85.68      7.01 o 
   5   0  15       39.48       46.14      6.02 o 
  -5   1  15       88.39       93.11     11.42 o 
  -4   1  15      700.84      706.06     26.00 o 
  -3   1  15      122.26      116.54      7.02 o 
  -2   1  15      622.46      627.91     20.29 o 
  -1   1  15      224.65      225.99      8.03 o 
   0   1  15        1.08        5.02      4.26 o 
   1   1  15      227.58      218.43      7.90 o 
   2   1  15      630.61      640.15     22.04 o 
   3   1  15      123.92      117.12      5.71 o 
   4   1  15      715.98      720.89     25.13 o 
   5   1  15       87.09       83.83      8.41 o 
  -5   2  15       29.74       34.84      8.92 o 
  -4   2  15      133.09      133.53      9.34 o 
  -3   2  15      334.23      341.79     17.48 o 
  -2   2  15        6.01        2.14      3.11 o 
  -1   2  15      459.69      449.43     27.60 o 
   0   2  15      158.40      161.34      7.74 o 
   1   2  15      449.05      431.13     11.41 o 
   2   2  15        5.26        8.32      2.21 o 
   3   2  15      325.06      328.14     11.54 o 
   4   2  15      130.07      125.61      7.40 o 
   5   2  15       29.04       23.68      4.99 o 
  -5   3  15        8.33        6.84      6.84 o 
  -4   3  15       30.36       35.36      7.78 o 
  -3   3  15      136.42      139.64     12.99 o 
  -2   3  15      127.09      125.40      8.09 o 
  -1   3  15       16.17       15.30      3.48 o 
   0   3  15        8.07        5.54      1.85 o 
   1   3  15       16.17       16.36      1.96 o 
   2   3  15      129.26      131.67      4.80 o 
   3   3  15      137.74      137.34      5.73 o 
   4   3  15       30.13       29.01      4.32 o 
   5   3  15        7.93        7.21      3.47 o 
  -5   4  15       20.89       23.02      8.29 o 
  -4   4  15       33.93       37.54      8.19 o 
  -3   4  15       23.38       19.78      4.68 o 
  -2   4  15      143.62      125.57      8.32 o 
  -1   4  15       86.16       80.75      6.00 o 
   0   4  15      336.04      313.53     10.76 o 
   1   4  15       87.24       80.05      3.54 o 
   2   4  15      150.25      136.71      5.59 o 
   3   4  15       22.91       19.18      2.86 o 
   4   4  15       33.95       35.05      3.79 o 
   5   4  15       21.23       23.93      6.01 o 
  -4   5  15       74.58       77.10     10.38 o 
  -3   5  15       50.68       59.74      8.35 o 
  -2   5  15       85.32       92.63     10.28 o 
  -1   5  15      374.95      381.36     20.52 o 
   0   5  15        2.32       -0.24      2.19 o 
   1   5  15      379.87      384.41     10.55 o 
   2   5  15       82.04       87.68      4.54 o 
   3   5  15       53.33       50.52      4.04 o 
   4   5  15       75.38       75.04      5.73 o 
  -4   6  15        4.98        5.18      6.22 o 
  -3   6  15      294.93      334.04     22.19 o 
  -2   6  15        2.80        2.81      3.36 o 
  -1   6  15       67.14       81.75      7.16 o 
   0   6  15      493.21      456.77     53.33 o 
   1   6  15       68.65       87.13      4.59 o 
   2   6  15        2.92        5.83      2.34 o 
   3   6  15      294.74      311.34     12.65 o 
   4   6  15        4.55        4.00      3.29 o 
  -3   7  15       26.32       44.48      8.29 o 
  -2   7  15      140.28      162.95     19.85 o 
  -1   7  15       13.47       15.34      6.32 o 
   0   7  15        0.84       -0.69      2.71 o 
   1   7  15       13.26       21.96      3.06 o 
   2   7  15      141.39      162.49      7.96 o 
   3   7  15       26.67       33.18      4.36 o 
  -3   8  15        9.09        8.71      6.01 o 
  -1   8  15       39.52       31.11      7.67 o 
   0   8  15       33.84       45.96      5.06 o 
   1   8  15       39.51       34.54      5.81 o 
   2   8  15       20.46       20.81      3.74 o 
   3   8  15        9.88       14.02      3.64 o 
  -1   9  15       21.01       31.93      5.91 o 
   0   9  15        7.53       10.88      4.77 o 
   1   9  15       21.48       16.59      5.08 o 
   0   0  16      304.85      288.60     18.89 o 
   1   0  16      907.14      902.38     30.36 o 
   2   0  16       15.58       13.50      2.73 o 
   3   0  16      291.44      315.60     18.84 o 
   4   0  16       24.04       36.77      5.07 o 
   5   0  16      310.06      316.99     21.15 o 
  -5   1  16       65.02       83.94     11.00 o 
  -4   1  16       29.02       36.14      4.28 o 
  -3   1  16      186.78      187.67     13.78 o 
  -2   1  16      727.89      746.99     31.07 o 
  -1   1  16      648.09      657.32     20.82 o 
   0   1  16      747.47      709.08     28.55 o 
   1   1  16      653.61      668.89     20.91 o 
   2   1  16      726.18      734.46     34.64 o 
   3   1  16      193.04      193.39     11.70 o 
   4   1  16       29.18       47.79      4.53 o 
   5   1  16       66.11       74.76      6.35 o 
  -5   2  16       19.61       20.32      8.40 o 
  -4   2  16      135.62      144.59     12.10 o 
  -3   2  16      110.10      111.40     18.75 o 
  -2   2  16       31.56       37.35      4.92 o 
  -1   2  16       26.69       30.83      5.24 o 
   0   2  16      134.01      124.27      8.84 o 
   1   2  16       27.09       29.84      2.66 o 
   2   2  16       27.16       27.58      3.09 o 
   3   2  16      110.10      104.90      5.53 o 
   4   2  16      143.97      154.98      8.33 o 
   5   2  16       18.03       18.36      3.67 o 
  -5   3  16       43.06       46.98     10.27 o 
  -4   3  16       53.06       58.98     15.35 o 
  -3   3  16       62.81       64.39      6.64 o 
  -2   3  16      364.23      357.80     31.38 o 
  -1   3  16      264.22      239.28     13.71 o 
   0   3  16       63.88       65.50      3.79 o 
   1   3  16      258.65      251.81      9.57 o 
   2   3  16      362.85      353.41      9.93 o 
   3   3  16       63.10       67.18      4.41 o 
   4   3  16       56.57       45.73      4.50 o 
   5   3  16       44.27       44.44      4.56 o 
  -4   4  16      205.66      216.98     17.58 o 
  -3   4  16       18.43       16.33      4.59 o 
  -2   4  16      216.21      212.29     21.29 o 
  -1   4  16       42.48       46.78      5.76 o 
   0   4  16      153.79      144.84      7.43 o 
   1   4  16       43.47       39.23      3.01 o 
   2   4  16      216.36      208.23      7.61 o 
   3   4  16       18.94       20.57      3.02 o 
   4   4  16      201.70      214.98      8.46 o 
  -4   5  16       43.03       66.38     10.58 o 
  -3   5  16      179.43      188.47     17.62 o 
  -2   5  16        4.04        2.12      3.35 o 
  -1   5  16        0.08       -1.46      3.06 o 
   0   5  16       53.52       60.04      4.05 o 
   1   5  16        0.34        0.12      2.58 o 
   2   5  16        3.51        4.50      2.22 o 
   3   5  16      178.78      186.00      7.49 o 
   4   5  16       44.00       48.21      7.57 o 
  -4   6  16        0.14        1.35      6.11 o 
  -3   6  16        3.89        1.78      3.91 o 
  -2   6  16        5.49        6.86      3.88 o 
  -1   6  16      335.42      343.63     34.11 o 
   0   6  16      128.88      131.99     15.79 o 
   1   6  16      334.53      325.47     26.23 o 
   2   6  16        5.46        7.23      2.55 o 
   3   6  16        3.71        1.70      3.68 o 
   4   6  16        0.25       -0.52      3.07 o 
  -3   7  16        8.27       14.30      6.53 o 
  -2   7  16       28.01       33.25      5.22 o 
  -1   7  16       69.93       58.94      9.96 o 
   0   7  16       45.70       42.00      4.98 o 
   1   7  16       70.01       68.83      5.45 o 
   2   7  16       27.27       24.37      3.81 o 
   3   7  16        8.59       10.09      3.58 o 
  -1   8  16        8.68       16.38      6.32 o 
   0   8  16        3.87       -1.69     10.21 o 
   1   8  16        8.56        6.53      4.46 o 
   2   8  16       34.38       37.75      4.47 o 
   0   9  16       46.10       50.41      6.95 o 
   1   0  17      617.04      625.24     19.31 o 
   2   0  17        4.43        2.02      2.16 o 
   3   0  17       94.31       98.95      6.44 o 
   4   0  17       23.85       36.66      4.42 o 
   5   0  17       44.35       58.73      8.66 o 
  -5   1  17       17.76       10.89      7.36 o 
  -4   1  17      160.72      158.86      7.77 o 
  -3   1  17        1.96        2.18      2.52 o 
  -2   1  17       44.59       49.18      3.98 o 
  -1   1  17       64.19       63.84      5.52 o 
   0   1  17       18.58       20.21      3.78 o 
   1   1  17       63.75       65.68      4.77 o 
   2   1  17       47.13       50.93      4.57 o 
   3   1  17        1.05       -2.89      2.32 o 
   4   1  17      158.14      160.00     13.78 o 
   5   1  17       17.12       17.02      4.58 o 
  -4   2  17       75.17       88.02      9.39 o 
  -3   2  17       26.71       20.67      4.74 o 
  -2   2  17      180.90      176.33     15.81 o 
  -1   2  17       30.91       35.64     10.42 o 
   0   2  17      113.81      110.24      7.12 o 
   1   2  17       31.45       33.54      3.25 o 
   2   2  17      163.88      147.76      8.95 o 
   3   2  17       26.51       28.33      3.56 o 
   4   2  17       73.20       78.72      4.93 o 
  -4   3  17      127.16      127.10     14.54 o 
  -3   3  17       99.15      110.07     21.96 o 
  -2   3  17      104.65      109.22      7.63 o 
  -1   3  17       16.26       14.72      4.77 o 
   0   3  17       27.43       32.44      4.60 o 
   1   3  17       14.39       20.00      3.76 o 
   2   3  17      104.92      105.46      4.41 o 
   3   3  17      104.26      115.16      5.47 o 
   4   3  17      122.44      131.11      7.73 o 
  -4   4  17       28.17       35.05      8.61 o 
  -3   4  17       58.42       67.83     16.29 o 
  -2   4  17      229.36      237.30     18.95 o 
  -1   4  17       57.48       60.27      6.80 o 
   0   4  17      309.78      269.45     35.25 o 
   1   4  17       57.38       60.90      4.03 o 
   2   4  17      229.72      224.81      8.25 o 
   3   4  17       60.17       60.09      4.37 o 
   4   4  17       27.17       33.56      4.03 o 
  -4   5  17       26.29       32.76      8.29 o 
  -3   5  17       45.57       60.37      8.40 o 
  -2   5  17       12.48       13.41      4.38 o 
  -1   5  17       63.71       64.61     11.05 o 
   0   5  17        1.61        1.75      3.78 o 
   1   5  17       64.21       73.53     13.70 o 
   2   5  17       12.86       17.34      2.83 o 
   3   5  17       45.62       54.46      4.38 o 
   4   5  17       25.80       34.45      4.69 o 
  -3   6  17       22.03       32.41      5.82 o 
  -2   6  17       21.12       14.47      4.38 o 
  -1   6  17       41.25       37.68      5.42 o 
   0   6  17        1.84        4.25      4.77 o 
   1   6  17       42.05       50.35      5.50 o 
   2   6  17       19.63       19.59      3.81 o 
   3   6  17       21.21       18.19      3.76 o 
  -2   7  17       14.21       12.82      6.38 o 
  -1   7  17       57.82       52.91      9.65 o 
   0   7  17        2.05       -1.79      5.96 o 
   1   7  17       58.78       72.77      6.64 o 
   2   7  17       14.31       11.79      3.26 o 
  -1   8  17       17.38       23.22      7.26 o 
   0   8  17       22.81       29.52      4.56 o 
   1   8  17       18.03       22.91      5.29 o 
   0   0  18      203.13      208.89     15.30 o 
   1   0  18       53.42       57.52      5.49 o 
   2   0  18      119.01      113.08     10.20 o 
   3   0  18        5.28        2.13      2.65 o 
   4   0  18      373.03      378.46     29.36 o 
  -4   1  18      112.03      126.27     11.32 o 
  -3   1  18      196.20      196.69     14.29 o 
  -2   1  18       15.14       11.07      2.72 o 
  -1   1  18      207.18      201.59     10.66 o 
   0   1  18      259.86      241.20     12.01 o 
   1   1  18      200.74      197.68      8.20 o 
   2   1  18       14.57       14.24      3.01 o 
   3   1  18      192.45      192.31     11.32 o 
   4   1  18      108.72      110.48      6.61 o 
  -4   2  18      227.03      206.05     33.56 o 
  -3   2  18       77.29       70.01     10.02 o 
  -2   2  18       25.44       28.92     10.11 o 
  -1   2  18      196.58      183.58     13.27 o 
   0   2  18      417.46      357.91     23.52 o 
   1   2  18      195.05      186.23      7.38 o 
   2   2  18       26.63       30.63      5.23 o 
   3   2  18       78.58       73.09      4.04 o 
   4   2  18      228.68      219.35     11.50 o 
  -4   3  18       24.79       32.65      6.15 o 
  -3   3  18      142.41      133.89     22.13 o 
  -2   3  18      134.74      132.31     11.33 o 
  -1   3  18      181.47      175.22     19.66 o 
   0   3  18      898.31      908.59     57.34 o 
   1   3  18      189.44      192.88      7.73 o 
   2   3  18      141.32      146.45      5.60 o 
   3   3  18      141.96      142.38      6.26 o 
   4   3  18       23.85       27.24      3.84 o 
  -4   4  18       10.56        5.29      6.74 o 
  -3   4  18       22.96       29.78      5.60 o 
  -2   4  18       60.48       61.77      8.30 o 
  -1   4  18      230.59      235.88     19.73 o 
   0   4  18      485.27      420.18     34.84 o 
   1   4  18      227.11      237.24     10.50 o 
   2   4  18       61.80       63.01      4.08 o 
   3   4  18       23.88       28.48      3.48 o 
   4   4  18        9.89        9.76      3.24 o 
  -3   5  18      160.66      165.65     10.96 o 
  -2   5  18        5.86        3.45      3.83 o 
  -1   5  18       41.64       32.35      9.80 o 
   0   5  18       26.28       27.07      5.50 o 
   1   5  18       42.80       38.46      4.48 o 
   2   5  18        5.46        2.97      2.36 o 
   3   5  18      158.94      152.73      6.81 o 
  -3   6  18       32.82       14.30      5.06 o 
  -2   6  18        3.75        0.41      3.76 o 
  -1   6  18        7.18       -0.59      3.19 o 
   0   6  18       18.36        6.63      5.29 o 
   1   6  18        6.62        4.26      3.21 o 
   2   6  18        4.02        2.09      3.28 o 
   3   6  18       33.43       26.17      4.18 o 
  -2   7  18       22.85       13.81      4.63 o 
  -1   7  18        4.52       -1.66      4.97 o 
   0   7  18        1.06        0.52      4.35 o 
   1   7  18        5.10        7.11      3.28 o 
   2   7  18       23.03       27.06      5.70 o 
   1   0  19       18.59       18.81      4.07 o 
   2   0  19      110.21       99.59      5.82 o 
   3   0  19       21.25       14.71      3.35 o 
   4   0  19       23.05       36.19      4.54 o 
  -4   1  19       67.35       77.62      8.02 o 
  -3   1  19       53.32       55.44      6.77 o 
  -2   1  19      181.59      177.19     10.21 o 
  -1   1  19      562.99      523.95     38.30 o 
   0   1  19        4.38        7.67      3.47 o 
   1   1  19      558.41      498.08     24.10 o 
   2   1  19      185.25      178.68     12.75 o 
   3   1  19       52.80       53.34      4.70 o 
   4   1  19       66.87       70.11      5.74 o 
  -4   2  19       19.74       20.77      5.50 o 
  -3   2  19      240.12      241.79     42.73 o 
  -2   2  19       52.35       52.77      9.80 o 
  -1   2  19       42.60       50.67     14.00 o 
   0   2  19      118.13      113.82      7.71 o 
   1   2  19       46.01       46.03      5.61 o 
   2   2  19       55.56       54.13      5.03 o 
   3   2  19      237.61      255.97      9.16 o 
   4   2  19       19.33       22.94      5.26 o 
  -4   3  19      168.67      176.35     22.92 o 
  -3   3  19       11.92       16.48      4.90 o 
  -2   3  19      280.36      293.30     28.60 o 
  -1   3  19      102.32       96.58      7.33 o 
   0   3  19       90.31       95.46      7.18 o 
   1   3  19       99.46      102.86      7.19 o 
   2   3  19      282.56      299.71     15.99 o 
   3   3  19       11.39       16.29      3.16 o 
   4   3  19      174.72      193.81      8.01 o 
  -3   4  19       62.04       71.17      7.47 o 
  -2   4  19        6.95        1.79      3.71 o 
  -1   4  19       19.40       25.73      4.68 o 
   0   4  19       31.22       33.23      5.60 o 
   1   4  19       17.86       23.87      4.49 o 
   2   4  19        7.74        8.47      3.41 o 
   3   4  19       61.71       75.34      4.78 o 
  -3   5  19       42.32       23.36      5.58 o 
  -2   5  19       27.07       28.39      5.55 o 
  -1   5  19       35.07       25.56      4.90 o 
   0   5  19       18.40       11.07      3.82 o 
   1   5  19       35.65       48.31      5.11 o 
   2   5  19       25.92       33.94      4.70 o 
   3   5  19       41.63       40.23      4.03 o 
  -2   6  19        9.83        5.39      4.13 o 
  -1   6  19        3.82        0.73      5.03 o 
   0   6  19        2.25       -0.31      4.56 o 
   1   6  19        3.58       -0.43      3.63 o 
   2   6  19        9.98       10.59      3.60 o 
  -1   7  19       63.93       55.19     10.37 o 
   0   7  19       29.47       18.56      6.95 o 
   1   7  19       64.51       72.14      6.01 o 
   0   0  20       51.08       42.74      7.78 o 
   1   0  20       29.07       20.51      4.36 o 
   2   0  20       49.11       53.30      6.80 o 
   3   0  20       90.87       89.56      5.53 o 
  -3   1  20       30.83       27.87      5.54 o 
  -2   1  20       11.14       16.40      4.29 o 
  -1   1  20      133.03      134.72      9.35 o 
   0   1  20      248.77      236.51     12.22 o 
   1   1  20      125.69      116.31      8.01 o 
   2   1  20       11.40       10.39      2.97 o 
   3   1  20       30.01       35.65      9.18 o 
  -3   2  20       55.94       58.88      7.19 o 
  -2   2  20       52.39       37.57      5.73 o 
  -1   2  20      434.17      393.11     36.52 o 
   0   2  20       15.34       18.21      4.28 o 
   1   2  20      425.75      382.18     35.41 o 
   2   2  20       52.52       56.05      5.94 o 
   3   2  20       55.47       63.74      4.68 o 
  -3   3  20        1.46       -1.79      3.84 o 
  -2   3  20       39.03       38.52      5.91 o 
  -1   3  20        2.71        5.15      3.68 o 
   0   3  20      487.66      470.78     20.96 o 
   1   3  20        2.71        7.27      5.08 o 
   2   3  20       38.02       41.94      4.05 o 
   3   3  20        1.31        2.56      3.34 o 
  -3   4  20       12.47       10.74      4.78 o 
  -2   4  20       33.10       33.84      6.12 o 
  -1   4  20      128.11      127.15      8.55 o 
   0   4  20        0.27       -1.29      3.10 o 
   1   4  20      124.65      118.09      8.06 o 
   2   4  20       32.29       28.91      4.50 o 
   3   4  20       12.27       12.79      3.08 o 
  -2   5  20       35.97       24.71      7.21 o 
  -1   5  20       52.85       61.48      6.44 o 
   0   5  20       65.85       59.25      9.86 o 
   1   5  20       52.39       57.57      9.44 o 
   2   5  20       37.43       36.70      4.78 o 
  -1   6  20        6.81        7.96      8.24 o 
   0   6  20       37.59       36.30      8.30 o 
   1   6  20        6.51        3.73      5.60 o 
   1   0  21       25.91       32.34      5.17 o 
   2   0  21       51.68       53.80     14.78 o 
   3   0  21       36.58       33.11      6.80 o 
  -3   1  21       78.96       93.90      8.30 o 
  -2   1  21       50.73       40.21      5.90 o 
  -1   1  21       60.52       60.99      6.32 o 
   0   1  21       21.26       18.97      4.38 o 
   1   1  21       57.66       63.97      6.09 o 
   2   1  21       52.38       53.32     18.62 o 
   3   1  21       82.32       94.91      5.82 o 
  -3   2  21       25.16       25.35      5.64 o 
  -2   2  21       87.17       70.79      9.91 o 
  -1   2  21      170.05      169.86     10.10 o 
   0   2  21        0.16        1.44      3.33 o 
   1   2  21      173.53      160.40      9.81 o 
   2   2  21       86.54       71.59     17.54 o 
   3   2  21       26.13       26.58      3.28 o 
  -2   3  21       40.60       40.32     11.10 o 
  -1   3  21       66.12       61.54      8.82 o 
   0   3  21       18.17       20.14      4.61 o 
   1   3  21       66.18       54.22      6.22 o 
   2   3  21       40.50       33.99      5.45 o 
  -2   4  21       49.08       40.77      6.19 o 
  -1   4  21       19.56       24.29      5.13 o 
   0   4  21       17.49       16.63      4.36 o 
   1   4  21       17.55       21.78      4.58 o 
   2   4  21       47.82       46.10      5.25 o 
  -1   5  21       54.03       49.37     10.89 o 
   0   5  21       61.22       58.49      7.57 o 
   1   5  21       55.30       61.10     10.06 o 
   0   0  22      379.22      325.32     22.54 o 
   1   0  22       26.84       22.81      4.88 o 
   2   0  22       12.16       14.35      4.57 o 
  -2   1  22       86.74       84.03     15.41 o 
  -1   1  22      122.15      124.08     12.77 o 
   0   1  22      268.63      239.94     12.85 o 
   1   1  22      125.56      117.80      8.41 o 
   2   1  22       86.96      100.41      7.71 o 
  -2   2  22       10.09        6.28      9.28 o 
  -1   2  22       43.88       40.95      5.83 o 
   0   2  22       19.27       18.48      6.01 o 
   1   2  22       43.33       43.68      5.76 o 
   2   2  22       11.10       10.87      4.23 o 
  -2   3  22        1.64       -0.63      3.69 o 
  -1   3  22        3.37       -1.56      3.38 o 
   0   3  22      196.07      189.80     17.31 o 
   1   3  22        3.33        5.31      3.77 o 
   2   3  22        1.52       -2.58      3.32 o 
  -1   4  22        2.98        1.33      3.66 o 
   0   4  22        7.97        7.33      3.97 o 
   1   4  22        3.01        2.21      3.41 o 
   1   0  23       18.79       22.26      4.90 o 
  -1   1  23       81.46       73.65      6.79 o 
   0   1  23       38.68       42.83      5.90 o 
   1   1  23       80.37       78.75      7.26 o 
  -1   2  23       50.19       49.59      9.96 o 
   0   2  23       82.49       77.49      6.89 o 
   1   2  23       53.26       43.81      8.04 o 
   0   3  23       80.37       64.84     10.43 o 
                                                 
